# Supplementary material for: Haplotype-Resolution Transcriptome Analysis Reveals Important Responsive Gene Modules and Allele-Specific Expression Contributions under Continuous Salt and Drought in Camellia sinensis
Source: Genes (Basel). 2023 Jul 8;14(7):1417. doi: 10.3390/genes14071417 (PMC10379978; doi:10.3390/genes14071417)
Supplement: Supplementary file 1 [file genes-14-01417-s001.zip]

Archive with 2 entries (2 files):
- Supplementary Data S1. The expression profile of Salt- and Drought-responsive ASE genes.xlsx
- Supplementary_file.pdf
