# Supplementary material for: Haplotype-Resolution Transcriptome Analysis Reveals Important Responsive Gene Modules and Allele-Specific Expression Contributions under Continuous Salt and Drought in Camellia sinensis
Source: Genes (Basel). 2023 Jul 8;14(7):1417. doi: 10.3390/genes14071417 (PMC10379978; doi:10.3390/genes14071417)
Supplement: Supplementary file 1 [file genes-14-01417-s001.zip › Supplementary Data S1. The expression profile of Salt- and Drought-responsive ASE genes.xlsx]

## Sheet: Salt-responsive ASE genes
Chr	Start	End	gene_id	HA	HB	24C_A	24C_B	FC	48C_A	48C_B	FC	72C_A	72C_B	FC	0C_A	0C_B	FC	24P_A	24P_B	FC	48P_A	48P_B	FC	72P_A	72P_B	FC	24N_A	24N_B	FC	48N_A	48N_B	FC	72N_A	72N_B	FC
Chr01	2391277	2394921	CsTGY01G0000019	CsTGY01G0000019a	CsTGY01G0000019b	2.1802	4.7156	-0.845788	2.44815	6.22708	-1.06759	2.76367	9.7383	-1.51255	1.1026	6.99961	-1.92775	5.34903	14.0768	-1.24772	9.16628	30.1853	-1.61707	13.0901	48.4188	-1.81038	3.36544	10.4115	-1.38629	4.99644	17.3104	-1.61048	8.72048	26.608	-1.50599
Chr01	2961720	2972714	CsTGY01G0000032	CsTGY01G0000032a	CsTGY01G0000032b	21.26	41.4563	-0.931526	18.9291	28.1432	-0.548284	13.3719	25.9653	-0.907854	15.1943	26.8696	-0.783212	4.83235	12.7817	-1.2406	10.3585	14.749	-0.471495	3.96437	8.38495	-0.918738	12.0079	19.479	-0.654754	9.71423	18.2652	-0.846466	3.40312	5.80511	-0.628092
Chr01	3005707	3011019	CsTGY01G0000035	CsTGY01G0000035a	CsTGY01G0000035b	26.3325	67.3857	-1.32308	35.6443	69.6	-0.946079	33.0095	83.5262	-1.31346	31.0265	80.1445	-1.34123	20.4326	44.5429	-1.08742	26.6914	72.9761	-1.41762	26.3284	55.2755	-1.0421	27.0372	61.9093	-1.16593	31.608	76.2394	-1.24411	25.7782	64.0307	-1.28006
Chr01	3448877	3454667	CsTGY01G0000049	CsTGY01G0000049a	CsTGY01G0000049b	3.74799	65.9554	-3.81781	55.3452	82.5551	-0.568435	75.3251	126.59	-0.741282	52.5383	84.8084	-0.680546	101.985	168.076	-0.71524	83.1076	122.376	-0.55275	103.366	160.423	-0.629188	90.9142	141.895	-0.636597	103.408	168.184	-0.696365	187.382	281.845	-0.586355
Chr01	3474651	3478268	CsTGY01G0000051	CsTGY01G0000051a	CsTGY01G0000051b	79.3841	110.718	-0.474879	0	113.398	-6.83791	64.543	76.9934	-0.25091	89.7919	108.461	-0.269784	0	75.4368	-6.2562	66.437	78.7618	-0.242159	67.814	83.7927	-0.301237	78.2812	96.4536	-0.297736	84.875	102.85	-0.274189	70.2454	81.1798	-0.205987
Chr01	3694321	3694844	CsTGY01G0000059	CsTGY01G0000059a	CsTGY01G0000059b	4.6637	12.4689	-1.24982	5.02548	13.9288	-1.30895	5.18008	18.435	-1.65296	5.28568	18.569	-1.63843	5.17393	12.539	-1.13286	4.99175	10.7907	-0.976597	0	8.08987	-3.18426	4.65195	13.4066	-1.34991	4.49963	14.8494	-1.52702	2.39997	6.90712	-1.21763
Chr01	3704486	3707414	CsTGY01G0000060	CsTGY01G0000060a	CsTGY01G0000060b	0	10.2812	-3.49585	5.42001	12.0486	-1.02324	0	11.6954	-3.66623	4.77562	8.19551	-0.670953	1.78188	2.47155	-0.319518	2.91895	7.2489	-1.07373	1.17056	1.83518	-0.385375	1.5709	3.25346	-0.726363	0	2.12933	-1.64585	0	1.88327	-1.5277
Chr01	4610840	4619862	CsTGY01G0000090	CsTGY01G0000090a	CsTGY01G0000090b	0	3.95777	-2.30969	2.28835	4.96121	-0.858241	0.729571	7.90738	-2.36459	0	6.19099	-2.84619	3.43882	7.33907	-0.90971	2.85555	7.6551	-1.16661	4.52399	11.8622	-1.21935	2.39274	5.64473	-0.969759	3.71773	8.47399	-1.00588	2.76919	6.82692	-1.05419
Chr01	6698639	6700065	CsTGY01G0000122	CsTGY01G0000122a	CsTGY01G0000122b	0.871604	0	0.904275	0.460022	0	0.54599	1.89193	6.91511	-1.45258	1.63059	5.97394	-1.40659	0	0	0	0	0.832848	-0.874087	0	0.528831	-0.612429	0.22803	1.29583	-0.902668	0	1.10617	-1.07462	0.148601	0.384241	-0.269217
Chr01	10446695	10452915	CsTGY01G0000158	CsTGY01G0000158a	CsTGY01G0000158b	13.3805	21.8983	-0.671127	19.3109	22.2501	-0.194987	4.90729	20.3913	-1.85645	11.0933	16.7688	-0.555146	2.35308	14.4112	-2.20042	3.47799	14.3589	-1.77815	2.72349	8.17938	-1.30174	13.406	19.1339	-0.482959	14.6396	20.1056	-0.432416	8.00874	10.2669	-0.322688
Chr01	11993312	12010921	CsTGY01G0000181	CsTGY01G0000181a	CsTGY01G0000181b	2.99125	6.40431	-0.891523	4.25427	14.7974	-1.58812	15.7281	30.804	-0.926934	9.55056	16.5455	-0.733778	17.3477	28.0821	-0.664527	14.3473	25.1246	-0.767426	8.40824	30.3405	-1.73603	8.00925	13.2419	-0.660661	8.60029	19.3443	-1.08348	6.49622	11.5502	-0.743472
Chr01	12012224	12014260	CsTGY01G0000182	CsTGY01G0000182a	CsTGY01G0000182b	1.2915	1.49918	-0.12516	1.5439	0.960558	0.37578	1.46301	0.307747	0.91334	2.60632	2.17061	0.185769	3.24694	8.80803	-1.20754	2.38784	3.81702	-0.507775	3.84325	5.96033	-0.52318	3.80648	7.60145	-0.8396	3.25996	7.22806	-0.94971	9.64598	17.8437	-0.82377
Chr01	14666024	14671957	CsTGY01G0000234	CsTGY01G0000234a	CsTGY01G0000234b	15.7914	31.2438	-0.941302	15.853	36.6816	-1.16085	18.4856	39.0512	-1.03944	16.1198	33.9167	-1.02825	5.32273	18.247	-1.60602	8.64355	17.6369	-0.950528	2.71444	10.6733	-1.652	7.53127	14.669	-0.877084	10.3735	20.7024	-0.93218	4.37335	8.13751	-0.765978
Chr01	14821087	14833503	CsTGY01G0000239	CsTGY01G0000239a	CsTGY01G0000239b	5.81598	11.88	-0.918138	7.00261	15.942	-1.08206	7.85326	17.5928	-1.07047	6.81729	16.9334	-1.19791	8.5105	9.37154	-0.125037	9.83485	17.0517	-0.736454	8.78765	10.5867	-0.243435	4.55588	5.50283	-0.227051	6.35327	8.18806	-0.321374	8.47765	4.93451	0.675401
Chr01	19268845	19285828	CsTGY01G0000307	CsTGY01G0000307a	CsTGY01G0000307b	0	1.61712	-1.38798	0	3.03839	-2.01378	5.36415	6.93653	-0.31854	3.86121	3.90855	-0.0139803	5.12197	6.68828	-0.328664	5.72985	7.12229	-0.271312	0	10.9655	-3.5808	4.81059	5.33838	-0.12543	0	5.13324	-2.61665	4.96784	4.10513	0.225261
Chr01	19457049	19463096	CsTGY01G0000314	CsTGY01G0000314a	CsTGY01G0000314b	0.916313	2.21812	-0.747886	1.95134	3.53581	-0.619992	11.8859	22.7087	-0.879626	7.83883	17.3154	-1.05113	22.7612	54.2175	-1.21652	14.5056	27.5773	-0.882077	16.0895	30.6183	-0.887652	11.942	26.8319	-1.10468	4.76129	11.5913	-1.12797	20.9134	47.4611	-1.14501
Chr01	20310640	20316261	CsTGY01G0000341	CsTGY01G0000341a	CsTGY01G0000341b	12.2682	15.5833	-0.32176	10.7456	17.2284	-0.634067	0	20.4932	-4.42581	13.143	18.4193	-0.4574	8.55431	13.0665	-0.55804	1.69451	19.084	-2.89795	7.87288	17.562	-1.06488	9.84843	12.6208	-0.328331	9.2239	13.6389	-0.517863	0	14.2236	-3.92823
Chr01	20424260	20442876	CsTGY01G0000344	CsTGY01G0000344a	CsTGY01G0000344b	1.22852	9.13979	-2.18587	3.4209	6.07448	-0.678284	5.11435	12.2458	-1.11527	3.84453	9.52096	-1.11884	0	1.6248	-1.39221	0	3.04919	-2.01763	0	0.192544	-0.254042	1.91505	16.8237	-2.6122	0.784327	8.01616	-2.33713	0	0.318893	-0.399328
Chr01	20629903	20645155	CsTGY01G0000350	CsTGY01G0000350a	CsTGY01G0000350b	0	0.116035	-0.158382	9.95291	21.7377	-1.05377	11.0449	23.3506	-1.01553	10.8961	25.8386	-1.17381	0	13.6518	-3.873	8.65978	22.6497	-1.29176	7.16392	14.7189	-0.945164	5.75158	2.51661	0.941038	8.59285	17.8593	-0.975244	8.65039	32.2375	-1.78415
Chr01	24726566	24732324	CsTGY01G0000448	CsTGY01G0000448a	CsTGY01G0000448b	3.98467	9.16272	-1.02772	0.684177	8.02684	-2.42218	2.92516	8.40941	-1.26135	3.45862	7.28393	-0.893719	0.916359	2.17522	-0.728491	0.831904	6.73142	-2.07739	1.9827	4.48817	-0.879708	1.57224	5.03476	-1.23027	0.182792	3.84871	-2.0354	0.233302	4.39956	-2.13032
Chr01	26581853	26608745	CsTGY01G0000473	CsTGY01G0000473a	CsTGY01G0000473b	0.924028	2.49781	-0.862323	3.896	6.97632	-0.704121	8.68763	17.6188	-0.942546	5.12737	10.711	-0.934523	4.99981	11.0972	-1.01169	8.09392	13.8709	-0.709515	7.52454	15.8145	-0.980009	5.32756	10.8019	-0.899297	3.97465	8.20458	-0.887757	1.55483	3.63677	-0.859894
Chr01	28997238	28999744	CsTGY01G0000528	CsTGY01G0000528a	CsTGY01G0000528b	19.4581	10.0004	0.895118	17.1371	0	4.18087	11.5873	6.37916	0.770435	11.2868	0	3.61904	2.87652	2.3534	0.209141	4.4058	2.77502	0.518023	1.52965	1.08066	0.2819	4.93878	2.72705	0.67213	7.47697	5.1134	0.471574	0	0	0
Chr01	29428247	29433432	CsTGY01G0000539	CsTGY01G0000539a	CsTGY01G0000539b	94.0409	41.4911	1.16139	31.8478	14.7402	1.06134	30.8553	11.6881	1.32806	44.0774	16.9525	1.32822	23.8762	11.9024	0.947127	22.8853	11.1469	0.975528	10.2179	5.46759	0.794497	39.3538	14.0843	1.41966	36.0501	15.4656	1.17002	14.3336	8.98824	0.618391
Chr01	29622051	29637166	CsTGY01G0000543	CsTGY01G0000543a	CsTGY01G0000543b	1.87217	5.28405	-1.12955	2.57053	5.77017	-0.923056	7.08079	16.0545	-1.07759	3.95173	8.37637	-0.921096	3.71873	10.9612	-1.3419	3.46793	8.60409	-1.10404	2.76281	8.01024	-1.25975	3.71914	8.93796	-1.07443	2.89132	6.95731	-1.03202	1.80308	4.56976	-0.9906
Chr01	29709343	29723890	CsTGY01G0000547	CsTGY01G0000547a	CsTGY01G0000547b	5.55392	1.87726	1.18766	2.08666	1.3519	0.392223	5.10124	4.07992	0.264295	4.42884	2.31429	0.711945	3.59088	2.10841	0.562596	3.8866	2.70998	0.39742	4.20129	4.59263	-0.104657	2.25757	1.59649	0.327233	3.85502	2.64625	0.413067	3.32048	2.57849	0.27184
Chr01	29795319	29795792	CsTGY01G0000551	CsTGY01G0000551a	CsTGY01G0000551b	12.3965	6.99668	0.74438	24.2113	7.97012	1.49087	22.1024	7.75643	1.39963	57.2839	24.915	1.16931	3.64249	1.22042	1.06407	8.84188	3.00941	1.29554	2.00151	0.551212	0.952294	19.5769	5.15038	1.74228	11.8721	6.49595	0.780062	1.69216	0.956879	0.460209
Chr01	34113303	34121197	CsTGY01G0000620	CsTGY01G0000620a	CsTGY01G0000620b	0	0	0	0	9.47689	-3.38914	0	16.8726	-4.15967	0	13.2585	-3.83375	0	5.20187	-2.6327	0	6.07893	-2.82353	0	3.13428	-2.04764	0	8.96741	-3.31722	0	8.51966	-3.25091	0	2.31479	-1.72892
Chr01	34884191	34886027	CsTGY01G0000634	CsTGY01G0000634a	CsTGY01G0000634b	13.6781	34.4383	-1.27165	17.6236	38.7967	-1.09551	10.5445	21.3985	-0.956201	6.37895	14.6442	-1.08414	1.20679	3.61377	-1.064	6.45122	13.6268	-0.973065	1.28126	2.31708	-0.54008	10.8074	22.9093	-1.01788	8.88343	19.4381	-1.04818	4.05245	7.2046	-0.699448
Chr01	37432730	37438135	CsTGY01G0000682	CsTGY01G0000682a	CsTGY01G0000682b	214.672	580.487	-1.43091	98.6373	291.371	-1.55304	68.3102	227.228	-1.71934	140.013	509.164	-1.85513	12.1666	37.8728	-1.56188	20.2503	64.0411	-1.61387	1.2813	2.3573	-0.557448	147.37	380.901	-1.364	95.3927	270.373	-1.49328	1.48882	5.25436	-1.3294
Chr01	37438339	37438939	CsTGY01G0000683	CsTGY01G0000683a	CsTGY01G0000683b	14.2216	4.46956	1.47662	9.03212	2.40259	1.55992	10.3061	2.33589	1.76095	11.3752	3.17215	1.56859	0	0.355698	-0.439036	3.87137	1.59151	0.910537	2.29424	0.560926	1.07754	5.67586	1.41577	1.46647	7.89545	2.36989	1.40037	3.42038	0.803631	1.29327
Chr01	39130066	39133505	CsTGY01G0000695	CsTGY01G0000695a	CsTGY01G0000695b	2.13884	2.00864	0.0611191	3.97496	1.96226	0.747987	3.01334	3.44957	-0.148862	3.37787	1.9966	0.546901	1.37353	5.58566	-1.47229	1.36726	2.85199	-0.702382	0.194787	1.44257	-1.03165	6.70131	11.6028	-0.710568	3.24331	4.71053	-0.428435	1.9768	6.3768	-1.30924
Chr01	39581948	39582749	CsTGY01G0000704	CsTGY01G0000704a	CsTGY01G0000704b	3.24006	9.15715	-1.26034	1.63312	6.21319	-1.45387	1.37515	6.46246	-1.65163	7.26603	32.0475	-1.99928	1.576	3.78657	-0.893861	2.29887	6.71711	-1.22609	1.33565	2.62007	-0.632195	166.862	662.912	-1.98372	2.00976	6.58241	-1.33301	0.708602	2.45348	-1.01524
Chr01	41318677	41330377	CsTGY01G0000735	CsTGY01G0000735a	CsTGY01G0000735b	98.0042	125.513	-0.353718	66.1841	82.0184	-0.305312	6.08628	87.271	-3.63884	76.0124	103.843	-0.445071	74.2939	92.602	-0.314006	68.8585	92.5787	-0.421745	91.8728	117.337	-0.349574	82.2678	103.073	-0.321758	85.1565	106.039	-0.313102	77.319	95.6823	-0.30389
Chr01	47847997	47855039	CsTGY01G0000787	CsTGY01G0000787a	CsTGY01G0000787b	0	0.117334	-0.160061	0	2.16285	-1.66123	0.813112	5.54652	-1.85226	0.547624	4.91179	-1.93354	0.145728	1.18295	-0.930012	0	2.22226	-1.68807	0	0.391406	-0.476543	0	1.28663	-1.19322	0	0.986397	-0.990154	0	0.413801	-0.499579
Chr01	48172940	48177491	CsTGY01G0000794	CsTGY01G0000794a	CsTGY01G0000794b	44.5163	127.111	-1.49294	43.352	83.7528	-0.934263	46.2503	95.6823	-1.03293	48.3035	101.979	-1.06259	47.7494	115.291	-1.25429	49.3122	111.801	-1.1648	78.0026	153.144	-0.964312	45.5938	100.864	-1.12843	46.7648	103.801	-1.13363	53.6404	117.24	-1.11367
Chr01	48785550	48796667	CsTGY01G0000804	CsTGY01G0000804a	CsTGY01G0000804b	10.8461	24.7931	-1.12257	11.7452	34.1715	-1.46446	10.9168	19.7223	-0.798192	7.26471	14.9513	-0.948638	28.664	55.8402	-0.9382	15.6909	33.7649	-1.05857	14.0286	32.396	-1.15197	9.99229	19.6452	-0.909316	17.0771	33.1543	-0.917906	15.1695	33.5655	-1.09606
Chr01	51077669	51083483	CsTGY01G0000842	CsTGY01G0000842a	CsTGY01G0000842b	8.38598	1.49091	1.91384	9.84885	6.90003	0.457611	14.5132	10.9816	0.372671	15.9515	11.9433	0.38921	16.7817	11.1596	0.548293	15.5313	10.6985	0.498877	6.74905	0	2.95402	12.4948	8.6932	0.477357	12.9615	9.54766	0.404529	5.6463	4.01888	0.405184
Chr01	51084939	51095273	CsTGY01G0000843	CsTGY01G0000843a	CsTGY01G0000843b	1.93075	2.12035	-0.0904365	4.648	1.80018	1.01222	7.70715	4.53737	0.653	4.68089	4.07334	0.163181	11.6107	3.63788	1.44311	8.25223	3.47118	1.04915	15.875	6.38936	1.19136	4.32233	3.30703	0.305364	6.98926	5.20671	0.364232	7.74143	2.01642	1.53503
Chr01	52167970	52183984	CsTGY01G0000854	CsTGY01G0000854a	CsTGY01G0000854b	1.5314	3.79226	-0.920769	0.638321	8.09261	-2.47248	3.43809	8.08628	-1.03375	2.25923	9.96349	-1.7501	2.24401	6.29657	-1.16944	1.49636	8.14433	-1.87305	1.26943	3.98388	-1.13494	1.93459	5.02102	-1.03685	2.51187	6.43487	-1.08207	0	4.854	-2.54942
Chr01	53805942	53817293	CsTGY01G0000867	CsTGY01G0000867a	CsTGY01G0000867b	3.06731	8.89926	-1.28324	2.63617	8.52657	-1.38954	0.265518	8.11152	-2.84796	0.28147	6.2679	-2.50374	0	1.47498	-1.30742	0	2.6764	-1.87829	0	0.795083	-0.844051	0	6.4652	-2.90018	0	5.24437	-2.64256	0	0.721311	-0.783508
Chr01	55223068	55229159	CsTGY01G0000879	CsTGY01G0000879a	CsTGY01G0000879b	0.863898	0.577997	0.240228	4.52843	1.93465	0.913681	18.2365	8.7828	0.975527	28.8328	10.6543	1.35604	6.80497	4.45508	0.516794	10.2577	4.52435	1.02703	10.611	7.9567	0.374452	16.9579	5.16463	1.54253	13.0508	6.43694	0.917872	15.5101	12.8787	0.250477
Chr01	56849618	56858910	CsTGY01G0000902	CsTGY01G0000902a	CsTGY01G0000902b	0	16.562	-4.13439	0	11.0183	-3.58716	0	11.044	-3.59024	0	15.8988	-4.07885	5.67274	13.2341	-1.093	5.36753	11.4935	-0.972375	0.989113	12.2313	-2.73376	5.11279	13.0147	-1.19704	0	14.4908	-3.95334	0	12.5682	-3.76216
Chr01	62746414	62749768	CsTGY01G0001000	CsTGY01G0001000a	CsTGY01G0001000b	0	0.188962	-0.249703	0	0.553954	-0.635944	0	3.51657	-2.17523	0	3.24139	-2.08454	0	11.2438	-3.61398	0	5.18038	-2.62769	0	9.68157	-3.41705	0	2.0396	-1.60388	0	0.802197	-0.849757	0	8.95768	-3.31581
Chr01	67047275	67048054	CsTGY01G0001052	CsTGY01G0001052a	CsTGY01G0001052b	26.5383	25.3379	0.0642996	43.8338	37.5743	0.216944	134.289	51.2008	1.3739	123.56	39.6225	1.61649	6.68964	10.2008	-0.542616	31.1192	19.5397	0.645025	9.79145	22.7675	-1.1391	24.8234	27.7205	-0.153402	15.041	16.9414	-0.161527	32.0977	33.9281	-0.0776601
Chr01	67261167	67274759	CsTGY01G0001056	CsTGY01G0001056a	CsTGY01G0001056b	7.20924	1.34594	1.80708	4.05828	3.69802	0.106594	7.69674	0	3.12048	7.44295	4.4682	0.626682	7.61346	5.37603	0.433934	5.39287	5.92514	-0.11538	7.16987	7.8208	-0.110596	3.39068	2.67389	0.257136	5.25311	4.1894	0.269006	4.65322	0	2.49907
Chr01	69214229	69218807	CsTGY01G0001080	CsTGY01G0001080a	CsTGY01G0001080b	1.21887	2.4264	-0.626869	0.519963	1.32407	-0.61262	2.74511	6.47925	-0.997887	2.85964	4.00842	-0.375889	1.04271	1.69019	-0.397219	2.07053	3.85478	-0.660918	2.98483	7.63248	-1.11526	1.0852	3.21099	-1.01397	1.55694	3.46857	-0.805397	2.43955	3.96826	-0.530523
Chr01	70213890	70215116	CsTGY01G0001090	CsTGY01G0001090a	CsTGY01G0001090b	0	0.448118	-0.534179	0	2.20391	-1.67983	0	6.78056	-2.95987	0	6.76479	-2.95695	0	45.7593	-5.54718	0	14.8205	-3.98372	0	11.9016	-3.68948	0	6.65061	-2.93557	0	4.80044	-2.53616	0	44.9737	-5.52274
Chr01	72255746	72258891	CsTGY01G0001117	CsTGY01G0001117a	CsTGY01G0001117b	1.8707	7.15271	-1.50587	1.83265	6.82541	-1.46602	3.44561	8.17956	-1.04605	1.95394	8.40046	-1.67009	2.05779	6.52686	-1.29956	3.42155	9.01764	-1.17992	4.7383	6.0896	-0.305081	1.86868	8.0053	-1.65039	2.56957	6.46625	-1.06463	4.27649	13.9756	-1.50496
Chr01	73213747	73219738	CsTGY01G0001128	CsTGY01G0001128a	CsTGY01G0001128b	7.88154	18.0667	-1.10217	9.392	15.0589	-0.627896	10.2421	14.649	-0.477158	11.5104	17.674	-0.577902	5.9907	10.7718	-0.751829	6.01732	10.262	-0.682468	7.03379	9.29751	-0.358142	8.95978	14.0684	-0.597345	8.42949	13.8575	-0.655938	2.15042	3.80318	-0.608445
Chr01	77041582	77061675	CsTGY01G0001176	CsTGY01G0001176a	CsTGY01G0001176b	6.20853	5.88962	0.0652808	9.19257	0	3.34945	7.18569	7.76311	-0.0983392	11.9765	12.139	-0.017957	6.45664	0	2.89853	5.15428	0	2.62159	4.18186	4.5695	-0.104078	4.63827	4.67117	-0.00839205	4.3782	0	2.42712	2.07116	0	1.61878
Chr01	82314388	82325848	CsTGY01G0001228	CsTGY01G0001228a	CsTGY01G0001228b	7.2538	0	3.04506	7.59891	6.12938	0.270376	10.8539	0	3.56729	9.60754	9.35706	0.0344755	8.22677	5.75565	0.449731	7.06687	0	3.01201	3.36208	2.70119	0.237028	7.51165	0	3.08944	7.75277	5.53027	0.422598	1.54581	1.29645	0.148721
Chr01	84432534	84434696	CsTGY01G0001254	CsTGY01G0001254a	CsTGY01G0001254b	10.402	9.60087	0.1051	4.08724	6.34645	-0.530165	6.0355	7.85933	-0.332546	3.54311	10.6525	-1.35888	5.02791	5.58462	-0.127441	3.54438	8.51925	-1.06677	4.03738	8.10748	-0.85438	3.53717	7.65899	-0.932407	4.83578	8.877	-0.759148	4.0055	10.3787	-1.18475
Chr01	91552574	91561495	CsTGY01G0001290	CsTGY01G0001290a	CsTGY01G0001290b	22.2859	13.745	0.659235	27.5645	12.3965	1.09237	51.5366	26.3996	0.939167	31.3079	19.5756	0.650947	87.8328	41.951	1.0484	65.8294	40.7079	0.680162	61.4743	35.0359	0.793828	340.087	189.935	0.837061	73.5839	36.5731	0.989163	161.073	96.2106	0.737455
Chr01	94497285	94498018	CsTGY01G0001306	CsTGY01G0001306a	CsTGY01G0001306b	0.713238	1.31025	-0.43132	0.233889	0.958233	-0.66634	0.52454	0	0.608374	1.77893	4.11939	-0.88144	1.87761	3.40566	-0.61449	1.80742	4.75615	-1.03586	2.67205	6.99053	-1.1217	1.41057	2.66051	-0.602669	1.22204	9.39918	-2.22651	5.92059	18.0577	-1.4614
Chr01	94878627	94887269	CsTGY01G0001312	CsTGY01G0001312a	CsTGY01G0001312b	15.2317	6.09863	1.1932	15.8289	5.49765	1.37295	20.5136	9.33458	1.05777	15.1516	6.14811	1.17604	7.13349	3.04361	1.00823	12.6941	5.27742	1.12531	7.6359	3.59581	0.910026	7.10129	2.97005	1.029	11.5738	4.62376	1.16082	8.00046	3.30577	1.06373
Chr01	94981793	95009328	CsTGY01G0001316	CsTGY01G0001316a	CsTGY01G0001316b	2.70804	1.53542	0.548434	7.12537	2.43185	1.24345	13.4435	6.39231	0.966322	9.9212	4.03849	1.11607	21.0752	9.94067	1.01273	18.1637	8.52785	1.00816	27.6757	12.1311	1.12684	10.6507	5.07535	0.939373	15.5739	5.97164	1.24935	9.96138	5.26083	0.808002
Chr01	97282069	97291334	CsTGY01G0001336	CsTGY01G0001336a	CsTGY01G0001336b	6.42251	9.22908	-0.462697	3.33419	10.0923	-1.35572	4.01933	7.90212	-0.826653	3.31939	8.517	-1.13968	1.19878	0.950453	0.172891	0.530058	1.21358	-0.532796	1.65097	2.42048	-0.367681	1.45409	1.18509	0.167495	2.05074	5.21462	-1.02651	0.700521	2.06917	-0.85187
Chr01	101438745	101442601	CsTGY01G0001354	CsTGY01G0001354a	CsTGY01G0001354b	13.0774	3.21598	1.73944	9.6465	1.95676	1.84829	6.49411	0	2.90576	8.62804	1.14487	2.16635	0.272261	0	0.347395	1.0565	0	1.04019	0.247609	0	0.319166	1.84102	0.384631	1.03691	1.81445	0.393723	1.01391	0	0	0
Chr01	104456390	104466366	CsTGY01G0001375	CsTGY01G0001375a	CsTGY01G0001375b	12.1128	5.23314	1.07294	17.9505	8.25928	1.03326	31.2092	15.6187	0.954669	25.9785	15.7545	0.687262	25.1074	13.0345	0.895481	30.4339	15.2274	0.953889	21.673	13.7142	0.623763	24.7079	14.4081	0.738526	17.9774	8.31441	1.02675	21.4506	11.4855	0.846501
Chr01	107843453	107847290	CsTGY01G0001406	CsTGY01G0001406a	CsTGY01G0001406b	0.694008	0	0.760441	0.745497	0	0.803638	0.622651	0	0.698353	0.873965	0	0.906094	6.7215	0.764525	2.1296	7.53225	0.851283	2.2044	21.6026	1.59683	3.12166	0.437578	0	0.52364	1.69847	0.083036	1.31706	1.50249	0	1.32336
Chr01	111067048	111072113	CsTGY01G0001431	CsTGY01G0001431a	CsTGY01G0001431b	13.8172	5.44866	1.2002	12.3404	4.40653	1.30302	11.8582	5.47831	0.988999	14.3306	5.32718	1.27678	5.71975	3.395	0.612544	6.95607	2.31071	1.26491	5.64946	1.96256	1.16639	16.785	11.6334	0.493415	8.32595	3.60156	1.01913	5.80686	3.15991	0.710439
Chr01	112760473	112774398	CsTGY01G0001451	CsTGY01G0001451a	CsTGY01G0001451b	6.43394	1.83118	1.39272	7.67853	2.86031	1.16874	10.5178	4.58606	1.04396	12.0751	3.97687	1.39351	4.67581	1.6406	1.10396	6.26754	2.31564	1.13218	3.48455	1.30428	0.960646	4.68151	1.21947	1.35606	4.43723	1.76561	0.975273	2.516	1.26937	0.631639
Chr01	115348957	115359940	CsTGY01G0001470	CsTGY01G0001470a	CsTGY01G0001470b	13.5663	2.90076	1.9008	8.07413	3.80422	0.917457	13.7339	7.20751	0.844128	12.2702	8.21821	0.525633	10.9791	4.51152	1.12	9.06693	6.59167	0.407135	10.5259	3.84546	1.25018	8.92798	6.18311	0.466891	9.53937	5.39908	0.719852	6.41115	4.41291	0.453293
Chr01	119253063	119256168	CsTGY01G0001513	CsTGY01G0001513a	CsTGY01G0001513b	8.10604	4.33668	0.770882	12.95	3.40361	1.66351	18.0511	5.44684	1.56321	17.5605	6.80789	1.24923	8.43896	3.05793	1.21788	10.8716	4.52836	1.1026	8.43768	3.28222	1.14007	8.74579	3.36702	1.15813	9.09011	4.94395	0.763449	4.84178	1.83755	1.04176
Chr01	122061429	122071324	CsTGY01G0001538	CsTGY01G0001538a	CsTGY01G0001538b	14.3002	7.14343	0.909844	11.9316	5.9432	0.897226	22.1815	11.3756	0.905479	20.5824	9.8124	0.997167	17.2805	8.21409	0.988389	25.624	11.9445	1.04039	24.7497	13.8091	0.798073	17.226	9.3549	0.815687	15.8554	7.37481	1.00909	11.5711	5.42622	0.968067
Chr01	123533790	123541731	CsTGY01G0001552	CsTGY01G0001552a	CsTGY01G0001552b	0	0	0	0.386554	0	0.471504	0	0	0	0	0	0	12.726	6.53008	0.866173	19.9386	8.41764	1.15273	52.1078	25.5316	1.00121	14.4089	5.28897	1.29286	14.3668	7.19569	0.906884	20.9371	10.2632	0.96176
Chr01	124256225	124271492	CsTGY01G0001564	CsTGY01G0001564a	CsTGY01G0001564b	0	0	0	0	0	0	0	0.221085	-0.288164	0	0	0	5.21522	0.29679	2.26086	1.95417	0	1.56275	5.32441	4.38193	0.232807	1.48555	1.13971	0.216147	1.72139	0.835864	0.567885	2.29448	1.44812	0.428375
Chr01	134014291	134019978	CsTGY01G0001674	CsTGY01G0001674a	CsTGY01G0001674b	5.88454	13.1255	-1.03687	6.48685	16.0079	-1.18377	7.79761	16.5484	-0.996154	7.15561	18.5164	-1.25882	10.1577	24.7024	-1.20386	11.1609	29.8622	-1.34359	23.599	55.0889	-1.18911	10.7231	26.3475	-1.22206	8.82775	20.3694	-1.12061	15.0814	33.7144	-1.11014
Chr01	135900464	135901236	CsTGY01G0001700	CsTGY01G0001700a	CsTGY01G0001700b	5.40482	11.4658	-0.96075	10.1897	19.9926	-0.907709	13.7775	32.4522	-1.1787	8.28197	23.2873	-1.3877	22.4119	53.3299	-1.2145	16.2635	31.0379	-0.892055	24.176	51.5096	-1.06053	7.42186	12.479	-0.678507	11.2515	23.1545	-0.979335	26.09	45.8338	-0.789789
Chr01	141419227	141426099	CsTGY01G0001762	CsTGY01G0001762a	CsTGY01G0001762b	16.8757	10.9735	0.578154	16.6774	8.90213	0.836096	15.8448	8.77436	0.785233	16.6812	8.62507	0.877348	13.8812	7.87081	0.746351	14.3047	6.90165	0.953744	11.9939	5.24223	1.0577	11.0434	5.91039	0.8014	14.1765	8.45211	0.683134	10.3453	4.49624	1.04557
Chr01	142558232	142561998	CsTGY01G0001782	CsTGY01G0001782a	CsTGY01G0001782b	27.6516	47.1965	-0.750312	36.5766	67.1774	-0.859458	22.6057	42.0102	-0.865546	24.411	47.8122	-0.941788	3.32746	8.10553	-1.07322	6.24173	14.5591	-1.10335	1.29184	3.8234	-1.07355	4.91219	9.64952	-0.849025	9.77988	19.5914	-0.933703	0.929767	2.18343	-0.722158
Chr01	143354277	143363302	CsTGY01G0001795	CsTGY01G0001795a	CsTGY01G0001795b	28.7477	79.7214	-1.44017	39.2879	104.049	-1.38265	43.445	87.0224	-0.985851	50.3139	115.369	-1.18128	40.0562	98.1745	-1.27237	39.8148	82.0104	-1.0242	37.2874	84.8548	-1.16503	30.4878	74.3888	-1.25956	28.5939	77.2584	-1.40295	41.426	95.7852	-1.18984
Chr01	143722187	143734127	CsTGY01G0001803	CsTGY01G0001803a	CsTGY01G0001803b	1.69574	7.20862	-1.60646	3.83935	11.5766	-1.37786	3.08403	8.78457	-1.26052	1.98467	7.07069	-1.43512	2.00325	4.64237	-0.909775	0.761041	4.44599	-1.62877	1.2812	2.44666	-0.595405	1.78376	4.04044	-0.856516	1.8836	5.75571	-1.22824	1.14564	3.19441	-0.967062
Chr01	144044971	144053631	CsTGY01G0001808	CsTGY01G0001808a	CsTGY01G0001808b	1.3362	1.96271	-0.342753	2.22846	4.92545	-0.876078	3.33331	9.1669	-1.23034	1.77102	3.94703	-0.836144	1.03276	1.79941	-0.461679	1.42762	2.49973	-0.527697	0.606321	1.79611	-0.799659	1.20402	2.72148	-0.755739	2.14543	4.44504	-0.791683	0.478123	0.920985	-0.37808
Chr01	144408470	144436081	CsTGY01G0001813	CsTGY01G0001813a	CsTGY01G0001813b	16.7436	24.862	-0.543535	15.6357	27.9924	-0.801396	15.7597	25.6939	-0.671513	10.4151	20.849	-0.936625	7.47142	19.0502	-1.24294	9.92935	23.4503	-1.16164	14.5418	23.4083	-0.651223	9.59194	17.2612	-0.785816	13.8514	19.2789	-0.449383	3.69142	8.97082	-1.08769
Chr01	145171429	145189977	CsTGY01G0001828	CsTGY01G0001828a	CsTGY01G0001828b	31.3484	57.2743	-0.849166	13.5579	37.3273	-1.39657	8.4498	22.9688	-1.3428	14.9066	35.3753	-1.19333	8.88596	18.412	-0.973498	8.46178	18.1455	-1.01682	5.96427	12.5129	-0.956287	12.8284	26.3458	-0.983687	9.93558	25.8819	-1.2976	3.63799	12.452	-1.53625
Chr01	145742535	145743448	CsTGY01G0001834	CsTGY01G0001834a	CsTGY01G0001834b	7.0203	15.1477	-1.0096	4.76295	15.6045	-1.5267	5.35337	13.8348	-1.22339	7.14695	16.5932	-1.11068	7.6846	13.7068	-0.759956	5.15955	28.9508	-2.2817	4.17093	18.9086	-1.94489	4.30679	8.93642	-0.904887	4.37095	14.9965	-1.57451	4.47128	14.1741	-1.47167
Chr01	145799729	145803108	CsTGY01G0001836	CsTGY01G0001836a	CsTGY01G0001836b	1.80432	3.59145	-0.711298	2.36732	5.61441	-0.974011	5.06368	10.9807	-0.982446	3.28155	8.12433	-1.09159	3.62741	10.061	-1.2572	4.75019	10.0891	-0.947466	6.51601	13.2964	-0.927615	3.14228	7.1285	-0.972563	4.26275	8.66171	-0.876462	3.24261	7.7505	-1.04441
Chr01	148215737	148227105	CsTGY01G0001874	CsTGY01G0001874a	CsTGY01G0001874b	2.43001	9.05034	-1.55096	4.1326	10.2124	-1.12733	3.58581	6.49685	-0.709108	3.41377	5.97277	-0.659721	0.911444	2.69951	-0.95267	2.53541	3.76741	-0.431328	0.474235	1.00167	-0.441235	4.44949	7.05279	-0.563367	2.64247	5.7849	-0.897412	0.953403	0.80427	0.114574
Chr01	151030374	151054193	CsTGY01G0001921	CsTGY01G0001921a	CsTGY01G0001921b	18.0624	9.50286	0.859947	19.6181	9.6353	0.955048	20.4517	9.01726	1.0986	17.5879	0	4.21629	15.9214	8.05166	0.902595	14.2627	0	3.93194	4.7777	0	2.53049	21.2007	9.14614	1.12968	13.9146	7.37905	0.831869	7.39752	4.141	0.707915
Chr01	152822798	152835857	CsTGY01G0001946	CsTGY01G0001946a	CsTGY01G0001946b	9.89629	22.7745	-1.12558	9.27439	16.8948	-0.800491	6.86773	18.3104	-1.29536	5.60246	19.8069	-1.65599	10.6398	25.4371	-1.18349	2.90458	20.4838	-2.46001	12.5124	31.1652	-1.25122	12.6963	26.4722	-1.00418	9.7881	23.2537	-1.16876	11.169	26.6398	-1.18353
Chr01	165963421	165964096	CsTGY01G0002060	CsTGY01G0002060a	CsTGY01G0002060b	0.642099	2.32081	-1.01599	1.02556	1.88115	-0.508328	0.574968	3.21717	-1.42095	0.815829	2.43207	-0.918449	2.48244	6.9632	-1.19325	1.7753	6.08917	-1.35297	6.37551	19.3466	-1.46397	0.240404	0.376708	-0.150413	0.709403	2.30299	-0.95028	0.748379	1.02752	-0.213697
Chr01	166027348	166028009	CsTGY01G0002061	CsTGY01G0002061a	CsTGY01G0002061b	0.105998	0.256871	-0.184488	0.554171	1.85451	-0.877096	0.498625	1.13147	-0.508211	0.323567	1.17875	-0.719069	0.651383	2.47908	-1.07503	0.892771	2.90668	-1.04544	1.54131	7.04221	-1.66202	0.208641	0.297284	-0.102109	0	0.780323	-0.832139	0	0.63704	-0.71109
Chr01	167199243	167217151	CsTGY01G0002071	CsTGY01G0002071a	CsTGY01G0002071b	34.0151	125.89	-1.85754	35.2198	76.7449	-1.10197	43.9107	80.7649	-0.864422	37.3389	79.6626	-1.07309	18.9111	50.2989	-1.36536	28.4251	55.3242	-0.936707	14.6221	31.6314	-1.06267	24.848	58.8748	-1.2119	29.849	72.9479	-1.26129	14.7524	39.9019	-1.3766
Chr01	169971300	169972968	CsTGY01G0002107	CsTGY01G0002107a	CsTGY01G0002107b	3.14058	12.0969	-1.66132	5.41733	8.9134	-0.627407	6.97404	24.5883	-1.6821	4.63943	14.1695	-1.42755	6.43676	34.3934	-2.25073	3.57112	15.3519	-1.83884	4.4943	12.991	-1.34849	12.4216	35.0355	-1.42486	5.61609	17.5049	-1.48385	9.38062	29.8098	-1.5695
Chr01	170983362	170991329	CsTGY01G0002121	CsTGY01G0002121a	CsTGY01G0002121b	2.1069	3.43228	-0.51257	2.79558	6.26556	-0.936754	4.24042	10.2605	-1.10352	3.2796	5.39122	-0.578616	0.686751	0.985285	-0.235099	1.45419	2.30986	-0.431527	0	0.790093	-0.840035	1.59096	3.01362	-0.631414	1.21798	2.84373	-0.793259	0	0.652493	-0.724644
Chr01	172233070	172237638	CsTGY01G0002137	CsTGY01G0002137a	CsTGY01G0002137b	23.6687	46.4561	-0.943911	25.2336	40.654	-0.667042	22.2581	46.9704	-1.04441	29.784	47.2296	-0.647736	27.7301	48.5517	-0.78637	34.951	67.7118	-0.934525	34.618	63.8979	-0.865565	24.4607	39.536	-0.670931	31.3655	54.1801	-0.769692	34.5535	82.7986	-1.23693
Chr01	175012145	175027629	CsTGY01G0002182	CsTGY01G0002182a	CsTGY01G0002182b	8.50034	19.9303	-1.13954	14.3469	25.5298	-0.789666	22.3209	41.7004	-0.872623	15.3243	30.1579	-0.932575	25.1788	60.9408	-1.24249	27.8563	57.7158	-1.02486	38.1882	71.6056	-0.889663	34.4891	66.6926	-0.931623	22.6329	47.9034	-1.04914	19.8565	45.9321	-1.17008
Chr01	175028808	175035615	CsTGY01G0002183	CsTGY01G0002183a	CsTGY01G0002183b	6.83201	13.0374	-0.841819	5.92153	12.6018	-0.97463	12.2001	32.7418	-1.35399	12.0456	24.0569	-0.941643	10.1763	20.5517	-0.947361	9.7689	21.1981	-1.04357	17.3996	37.5549	-1.06724	13.4053	27.1175	-0.964871	8.54866	17.8499	-0.981189	9.04226	16.4308	-0.795553
Chr01	175109337	175113320	CsTGY01G0002184	CsTGY01G0002184a	CsTGY01G0002184b	4.33165	5.23699	-0.226267	5.06116	10.7323	-0.952824	6.31233	17.7585	-1.35914	8.27062	16.8635	-0.946279	6.08091	8.42181	-0.412068	2.84382	9.7861	-1.48856	2.27515	4.31379	-0.698181	4.49275	10.0514	-1.00863	3.8119	7.80737	-0.872103	2.28017	6.11867	-1.11784
Chr01	184554681	184625788	CsTGY01G0002296	CsTGY01G0002296a	CsTGY01G0002296b	3.28209	0	2.09831	11.0242	0	3.58787	15.3431	5.51601	1.32662	12.8697	4.2958	1.38902	9.84027	0	3.43833	10.8439	0	3.56607	0	0	0	8.82958	2.14179	1.64554	12.8126	0	3.78791	7.42118	0	3.07402
Chr01	189685767	189691923	CsTGY01G0002376	CsTGY01G0002376a	CsTGY01G0002376b	18.3444	8.20511	1.07141	20.7643	12.3174	0.708649	33.4397	16.8787	0.945835	33.9513	16.8628	0.96839	24.0937	14.4878	0.696194	26.6147	14.2581	0.85586	32.3811	14.3677	1.11913	21.6097	17.27	0.307463	23.2435	11.6743	0.935685	21.4921	7.38843	1.42295
Chr01	190153254	190160093	CsTGY01G0002384	CsTGY01G0002384a	CsTGY01G0002384b	1.94482	4.81209	-0.980879	1.68764	7.88739	-1.72542	3.40483	15.9223	-1.94177	2.28837	13.1462	-2.10497	3.8099	14.6904	-1.7058	4.53566	17.9157	-1.77276	5.95818	22.3122	-1.74431	3.84084	11.8773	-1.4115	2.66721	11.5324	-1.7729	3.97714	9.92859	-1.13472
Chr01	192061315	192081302	CsTGY01G0002420	CsTGY01G0002420a	CsTGY01G0002420b	0	3.27477	-2.09585	1.78035	4.25732	-0.919062	0	8.34983	-3.22494	0	5.70641	-2.74554	0	13.724	-3.8801	0	10.8373	-3.56527	0	13.9425	-3.90135	0	3.03902	-2.014	0	7.46745	-3.08193	0.699728	6.47648	-2.13705
Chr01	192974683	192989090	CsTGY01G0002447	CsTGY01G0002447a	CsTGY01G0002447b	6.13668	3.49713	0.666248	11.3881	3.67706	1.40529	15.9759	9.96132	0.631069	9.64435	7.79512	0.275313	12.3643	9.53754	0.342844	10.1349	6.99796	0.477379	9.09302	7.61593	0.22828	7.44616	5.80189	0.312359	8.98357	6.72359	0.370283	4.85028	3.92027	0.24977
Chr01	193503274	193518589	CsTGY01G0002457	CsTGY01G0002457a	CsTGY01G0002457b	6.4029	32.6688	-2.18525	15.3054	28.8248	-0.871161	22.4488	46.5378	-1.01956	19.7973	37.185	-0.876609	24.0653	56.8585	-1.20684	25.7194	55.1965	-1.07259	39.1984	75.3265	-0.925046	17.3538	38.6114	-1.10983	23.5524	47.041	-0.9684	25.0332	51.3408	-1.00758
Chr01	197127653	197136474	CsTGY01G0002524	CsTGY01G0002524a	CsTGY01G0002524b	5.52323	0	2.70559	8.88703	0	3.30554	6.13736	5.45196	0.145653	4.7164	4.10413	0.163443	9.14182	8.78258	0.0520291	5.36306	4.97378	0.0910787	9.47112	9.1427	0.0459736	7.86778	7.13623	0.124212	6.51975	5.94944	0.113788	3.41554	3.10775	0.104239
Chr01	197311647	197315955	CsTGY01G0002534	CsTGY01G0002534a	CsTGY01G0002534b	14.2018	12.4565	0.175935	15.1287	15.4783	-0.0309319	24.0875	34.3421	-0.494415	20.306	23.313	-0.190468	26.2235	35.3369	-0.416584	24.349	39.1975	-0.665178	21.7374	49.1093	-1.14001	14.6445	16.1117	-0.129329	20.7429	29.5492	-0.490591	21.2831	25.7389	-0.262987
Chr01	197385751	197401022	CsTGY01G0002536	CsTGY01G0002536a	CsTGY01G0002536b	0	0.263405	-0.337317	1.10109	1.25728	-0.103445	0.20588	2.3313	-1.466	0.182325	0.931162	-0.707843	9.22712	11.7857	-0.322129	7.17818	20.6161	-1.40226	3.18239	47.9549	-3.54906	0.464058	0.885231	-0.364769	0.231582	7.39748	-2.76944	1.70668	2.21313	-0.247455
Chr01	197446696	197460827	CsTGY01G0002539	CsTGY01G0002539a	CsTGY01G0002539b	24.4412	51.6578	-1.04948	13.4072	27.118	-0.9647	6.55468	26.0094	-1.83802	16.5101	38.9114	-1.18861	13.7289	23.3496	-0.725247	10.1763	20.4403	-0.939878	14.5561	29.8164	-0.98622	11.657	24.7276	-1.02339	10.7702	31.295	-1.45616	20.813	34.856	-0.717029
Chr01	197692570	197712224	CsTGY01G0002547	CsTGY01G0002547a	CsTGY01G0002547b	2.45921	4.04712	-0.545017	3.25949	8.49801	-1.15694	3.45965	8.59739	-1.10571	2.3914	6.59534	-1.16323	1.57177	4.64009	-1.13295	1.06283	4.41752	-1.39301	0.871266	1.93155	-0.64765	2.1605	6.01649	-1.1506	1.74116	5.23356	-1.18527	0.253553	1.14499	-0.774947
Chr01	198440022	198440855	CsTGY01G0002563	CsTGY01G0002563a	CsTGY01G0002563b	14.5658	5.36941	1.28915	3.16271	0.669203	1.31836	1.29573	0.657448	0.469987	0.412156	0.257978	0.166793	0	0	0	0	0	0	0.125701	0	0.170824	3.3969	1.23591	0.975626	1.92396	0.981438	0.561375	0.135295	0.12067	0.0187057
Chr01	203705964	203709016	CsTGY01G0002679	CsTGY01G0002679a	CsTGY01G0002679b	4.05322	8.3225	-0.883515	1.88847	4.10539	-0.821713	3.53292	7.06308	-0.830891	6.59953	10.8664	-0.642897	4.07533	8.94192	-0.970023	2.72315	8.27594	-1.31697	0.962838	5.67606	-1.76606	6.19112	14.4271	-1.10118	3.27048	8.34632	-1.13	0.793042	4.80501	-1.69489
Chr01	204379823	204401532	CsTGY01G0002694	CsTGY01G0002694a	CsTGY01G0002694b	5.16283	10.9155	-0.951177	4.11346	6.98181	-0.642418	2.87474	7.63143	-1.1555	2.51789	12.6321	-1.95423	0.152421	1.53023	-1.1346	0.657512	2.44211	-1.05427	0	0.192252	-0.253689	4.11404	10.3716	-1.1529	2.43616	7.39356	-1.28849	0.052597	0.620198	-0.622217
Chr01	205631376	205637689	CsTGY01G0002722	CsTGY01G0002722a	CsTGY01G0002722b	10.7551	27.7826	-1.29191	17.2748	24.7411	-0.49422	12.7308	19.7549	-0.596028	16.4995	27.7961	-0.718562	1.96687	3.42158	-0.575619	4.25951	6.22545	-0.458158	0.068996	3.51754	-2.07928	8.30163	11.7874	-0.45917	7.02135	10.9681	-0.577279	0.631161	2.01484	-0.886184
Chr01	206364867	206370013	CsTGY01G0002742	CsTGY01G0002742a	CsTGY01G0002742b	46.0658	80.301	-0.788592	77.1105	105.772	-0.450943	25.3555	50.5974	-0.969194	33.5201	72.9893	-1.09988	23.3068	50.6604	-1.0877	19.2474	37.9633	-0.944383	4.24117	8.5841	-0.870755	34.7401	56.1064	-0.676108	35.6255	55.3558	-0.621713	6.08237	14.5353	-1.13324
Chr01	206452810	206464523	CsTGY01G0002746	CsTGY01G0002746a	CsTGY01G0002746b	0	6.807	-2.96477	8.20591	14.5624	-0.757435	14.0116	22.3359	-0.636473	1.40589	17.4296	-2.93739	8.98009	16.1557	-0.781568	4.18472	14.3963	-1.57025	7.54937	15.0509	-0.908765	5.82171	11.9	-0.91916	7.84653	14.615	-0.819751	2.35952	7.45973	-1.33235
Chr01	207151256	207174996	CsTGY01G0002774	CsTGY01G0002774a	CsTGY01G0002774b	2.01707	6.39707	-1.2938	5.79853	10.4222	-0.748548	5.2117	11.4839	-1.00701	4.63124	9.5683	-0.908218	7.3093	12.2624	-0.674544	4.47613	8.66178	-0.819133	3.03192	6.07291	-0.810838	2.56095	9.5434	-1.56601	4.38226	8.79339	-0.863595	1.40297	3.87871	-1.02168
Chr01	208924753	208930278	CsTGY01G0002796	CsTGY01G0002796a	CsTGY01G0002796b	3.78409	0.984855	1.26921	4.68992	2.07869	0.886092	5.0853	0.610918	1.91744	1.44192	0.355586	0.8491	0	0	0	0.430901	0.098425	0.381487	0.544354	0.135893	0.443177	0.331349	0.105432	0.268279	0.311023	0	0.390693	0	0	0
Chr01	209111860	209122933	CsTGY01G0002804	CsTGY01G0002804a	CsTGY01G0002804b	7.26898	14.7119	-0.926072	34.3626	62.7689	-0.85063	77.5343	155.736	-0.99694	55.7381	110.793	-0.978437	32.2803	66.9363	-1.02951	34.187	70.2921	-1.0187	44.4522	93.2829	-1.05265	24.4977	45.9935	-0.882096	45.1603	97.0042	-1.08619	52.1008	98.7481	-0.909556
Chr01	212299566	212303861	CsTGY01G0002853	CsTGY01G0002853a	CsTGY01G0002853b	9.85596	15.4623	-0.600678	5.16544	9.30892	-0.741619	2.03656	4.48156	-0.852149	3.00697	6.14334	-0.834088	2.54228	6.32357	-1.04787	2.8097	6.33923	-0.945952	0.895235	3.97027	-1.39095	3.25969	7.16676	-0.939016	1.84787	3.20585	-0.562513	0.582335	2.33708	-1.07653
Chr01	212956042	212960447	CsTGY01G0002873	CsTGY01G0002873a	CsTGY01G0002873b	3.21274	11.6008	-1.58069	2.19749	9.15286	-1.66688	1.01133	9.55707	-2.39199	2.4941	7.47138	-1.27767	0.219701	3.44707	-1.86633	1.32044	5.96366	-1.58545	1.98679	3.60786	-0.625503	1.40636	4.92123	-1.29904	1.32579	7.311	-1.8373	0.719298	7.12725	-2.24095
Chr01	214443385	214447675	CsTGY01G0002897	CsTGY01G0002897a	CsTGY01G0002897b	40.0008	62.2624	-0.625699	41.7529	72.6373	-0.784416	41.7597	71.702	-0.765743	46.4282	70.482	-0.591835	73.3362	154.894	-1.06843	61.6818	101.252	-0.706018	48.0855	94.6651	-0.962695	36.1579	55.6023	-0.60719	54.1597	83.315	-0.612176	48.0066	79.231	-0.711182
Chr01	214479905	214485962	CsTGY01G0002898	CsTGY01G0002898a	CsTGY01G0002898b	1.98649	18.894	-2.73581	4.58182	29.1875	-2.43514	2.25954	16.1405	-2.39466	5.20142	37.8921	-2.6488	5.08563	38.457	-2.6968	1.82439	14.1479	-2.4231	0.041325	0.698711	-0.70602	0.654039	6.44662	-2.17059	1.83634	15.0719	-2.50243	0	0.632894	-0.707431
Chr01	214618183	214621525	CsTGY01G0002901	CsTGY01G0002901a	CsTGY01G0002901b	21.6129	43.2343	-0.968021	17.4945	44.3967	-1.29549	4.87527	9.442	-0.829672	6.70452	13.3653	-0.898809	8.20208	15.564	-0.84802	5.73567	12.9008	-1.04528	18.6051	61.775	-1.67896	16.8038	33.1359	-0.939104	15.0777	35.627	-1.18785	11.9399	28.791	-1.20305
Chr01	217559836	217563337	CsTGY01G0002924	CsTGY01G0002924a	CsTGY01G0002924b	0	32.7058	-5.07492	0	22.6321	-4.56268	10.7132	23.6798	-1.07519	7.98588	18.6731	-1.13049	0	11.765	-3.67412	9.17493	17.3025	-0.847019	6.722	13.5946	-0.918393	10.2663	19.7784	-0.883077	0	38.4991	-5.30375	0	18.4019	-4.27812
Chr01	217813015	217815685	CsTGY01G0002930	CsTGY01G0002930a	CsTGY01G0002930b	1.39354	5.30862	-1.39818	1.16777	4.41605	-1.32103	3.87984	13.6483	-1.58583	3.34277	11.3178	-1.50406	0.031539	0.578914	-0.614134	0.589633	2.5703	-1.16735	0.111579	0.140071	-0.0365132	0.792516	3.63395	-1.37026	1.22758	4.44479	-1.2894	0.079665	0.066589	0.0175794
Chr01	218164999	218169538	CsTGY01G0002941	CsTGY01G0002941a	CsTGY01G0002941b	5.86645	22.7256	-1.78881	10.7364	43.5534	-1.92454	35.3822	64.4481	-0.847118	19.9369	39.1228	-0.938373	23.5073	23.5978	-0.00532185	38.8517	37.0104	0.068248	73.9802	64.6856	0.190931	13.7348	16.0502	-0.210559	32.3017	47.7734	-0.550501	35.6888	39.7619	-0.15188
Chr01	218294494	218297441	CsTGY01G0002944	CsTGY01G0002944a	CsTGY01G0002944b	1.87006	2.66265	-0.351809	3.04537	5.276	-0.633574	14.3857	25.2528	-0.770885	5.77191	7.82016	-0.381241	8.52247	18.1889	-1.01087	6.10931	13.146	-0.992612	28.355	50.7871	-0.818988	11.7108	24.6697	-1.01401	29.7864	53.7303	-0.830046	26.1186	53.7878	-1.01458
Chr01	219962109	219963992	CsTGY01G0002978	CsTGY01G0002978a	CsTGY01G0002978b	1.48531	3.44236	-0.8379	1.89006	6.28974	-1.33477	3.77389	10.21	-1.23155	2.08667	5.78493	-1.13628	0.451265	1.62314	-0.853984	0.901004	2.00642	-0.661284	0.120146	0.473107	-0.395175	1.1548	2.26927	-0.601413	0.709794	2.13632	-0.875248	1.25247	2.87544	-0.78285
Chr01	220860744	220873970	CsTGY01G0002998	CsTGY01G0002998a	CsTGY01G0002998b	0	5.82803	-2.77147	0	6.65519	-2.93644	0	7.2839	-3.05031	0	7.44899	-3.07878	0	11.6494	-3.661	8.77575	12.5749	-0.473662	8.95027	13.9459	-0.586939	5.77584	7.21911	-0.278581	0	8.95919	-3.31603	0	8.833	-3.29763
Chr01	221876299	221882455	CsTGY01G0003024	CsTGY01G0003024a	CsTGY01G0003024b	13.0231	29.6581	-1.12846	19.0126	44.6342	-1.1892	1.28965	54.0208	-4.58678	20.064	44.1275	-1.09923	16.0306	33.0177	-0.998155	16.793	43.7785	-1.3315	0.597892	31.3245	-4.33839	17.2517	46.5769	-1.38223	19.9004	49.6969	-1.27837	9.16744	24.4305	-1.3226
Chr01	222164514	222165403	CsTGY01G0003028	CsTGY01G0003028a	CsTGY01G0003028b	1.0777	18.6351	-3.24037	1.89221	26.8025	-3.26497	1.16666	21.643	-3.38552	2.42277	47.2891	-3.81846	0.152633	3.58957	-1.99343	0.124257	6.94955	-2.8219	0	0.706595	-0.771121	0.632309	14.0497	-3.20474	0.44964	13.6765	-3.33974	0.09747	0.508695	-0.45912
Chr01	222447220	222452525	CsTGY01G0003037	CsTGY01G0003037a	CsTGY01G0003037b	0	0.142094	-0.191681	0	1.60701	-1.3824	0	2.47571	-1.79731	0	2.59974	-1.84789	0	6.03655	-2.81487	0	10.1271	-3.47601	0	7.52318	-3.09139	0.220461	1.19078	-0.844017	0	6.29791	-2.86748	0	1.80906	-1.49009
Chr01	222519458	222520867	CsTGY01G0003040	CsTGY01G0003040a	CsTGY01G0003040b	3.24322	10.9932	-1.49899	3.1839	11.212	-1.54538	0	18.921	-4.31622	2.28016	10.7159	-1.83663	21.6211	64.7148	-1.53855	9.1159	39.4007	-1.99775	0.762113	1.86124	-0.699335	7.24214	37.5186	-2.22446	9.0944	29.8861	-1.6134	5.14263	13.1372	-1.20257
Chr01	222987898	223016272	CsTGY01G0003049	CsTGY01G0003049a	CsTGY01G0003049b	3.34073	8.33442	-1.10462	3.49666	6.76288	-0.787738	2.98042	6.97075	-1.00179	2.51294	6.18002	-1.03131	2.84142	4.67228	-0.56229	2.1136	6.08137	-1.18544	2.78293	6.02427	-0.892845	2.18281	4.2868	-0.732095	3.90596	7.35756	-0.768547	2.50749	5.09096	-0.796232
Chr01	223372301	223390563	CsTGY01G0003059	CsTGY01G0003059a	CsTGY01G0003059b	0	21.8266	-4.51265	10.9646	18.4707	-0.702527	0	25.3674	-4.72068	10.9205	19.2314	-0.763153	4.39224	22.3315	-2.11332	9.67589	25.0877	-1.28901	17.312	27.2208	-0.623967	7.45244	16.0919	-1.01588	10.8115	18.4739	-0.72135	11.6646	22.1772	-0.871908
Chr01	224155840	224158487	CsTGY01G0003078	CsTGY01G0003078a	CsTGY01G0003078b	9.35563	5.79528	0.60781	6.20886	3.91877	0.551473	8.57283	3.36244	1.13381	10.8507	6.4796	0.663939	2.31407	1.68036	0.306176	4.39189	2.13509	0.782284	0.700986	0.232628	0.464634	4.12268	2.24158	0.660203	3.88228	2.36377	0.537476	1.25662	0.792366	0.3323
Chr01	227000343	227006068	CsTGY01G0003138	CsTGY01G0003138a	CsTGY01G0003138b	3.96137	15.0457	-1.69337	5.4013	10.7264	-0.873323	2.11243	5.32845	-1.02381	1.94022	6.2033	-1.29274	8.90839	27.2458	-1.51131	2.73562	12.7181	-1.87667	0.457988	1.47521	-0.763569	3.10814	7.25504	-1.00679	5.89763	12.0473	-0.919579	0.330542	2.13325	-1.23565
Chr01	228123381	228126653	CsTGY01G0003165	CsTGY01G0003165a	CsTGY01G0003165b	1.0666	3.4809	-1.11653	0.995489	3.95077	-1.31091	4.38308	7.15204	-0.598728	3.15051	4.04891	-0.282683	8.5123	19.7721	-1.12678	6.84476	16.3646	-1.14635	9.0701	22.3869	-1.21563	3.3664	6.74988	-0.82773	6.42218	12.1952	-0.830095	6.99384	15.3678	-1.0339
Chr01	228129228	228137195	CsTGY01G0003166	CsTGY01G0003166a	CsTGY01G0003166b	16.6298	40.5412	-1.23653	36.4658	53.7477	-0.547226	16.3436	33.2912	-0.98343	20.5031	38.8289	-0.889272	56.0963	88.6006	-0.650111	34.6083	64.0462	-0.869252	60.8994	103.447	-0.75477	23.25	39.774	-0.749664	46.9996	80.4193	-0.76235	27.7753	49.775	-0.819287
Chr01	228883253	228884284	CsTGY01G0003180	CsTGY01G0003180a	CsTGY01G0003180b	7.81797	18.6572	-1.15654	5.41754	14.6348	-1.28467	3.81934	12.4492	-1.48061	4.43842	12.5526	-1.31731	0.747635	1.14583	-0.296131	0.523934	2.51952	-1.20758	0	1.15711	-1.1091	1.28672	2.7341	-0.707479	1.57147	4.29484	-1.04199	0.119588	0.186007	-0.0831446
Chr01	229666359	229681097	CsTGY01G0003203	CsTGY01G0003203a	CsTGY01G0003203b	8.37097	28.7058	-1.66448	12.562	33.0622	-1.32861	17.4595	34.456	-0.941664	12.3621	30.504	-1.23739	13.7682	26.9669	-0.921225	12.2754	24.8112	-0.959234	8.23726	18.6777	-1.09103	8.71495	21.2524	-1.19568	6.75008	23.5385	-1.66277	3.68735	12.7101	-1.5484
Chr01	230882653	230885655	CsTGY01G0003233	CsTGY01G0003233a	CsTGY01G0003233b	34.8344	0	5.16327	22.8815	16.3643	0.459772	24.6462	14.7881	0.699907	29.1587	17.1924	0.729241	36.7342	0	5.2378	34.3215	24.6761	0.460123	45.523	13.6528	1.66677	29.6862	17.2031	0.753407	36.4047	22.8456	0.649499	37.2276	31.1998	0.24756
Chr01	231014967	231015607	CsTGY01G0003237	CsTGY01G0003237a	CsTGY01G0003237b	7.45732	18.3908	-1.1971	18.4132	47.9382	-1.33393	15.9193	40.601	-1.29795	15.7166	38.0677	-1.22469	70.3394	163.214	-1.2028	54.1599	122.125	-1.15843	11.5588	22.4408	-0.900324	8.466	22.2258	-1.2949	13.7701	37.3327	-1.37589	29.5098	63.6125	-1.08254
Chr01	231645140	231649008	CsTGY01G0003261	CsTGY01G0003261a	CsTGY01G0003261b	4.30715	11.3614	-1.21983	5.58872	17.3829	-1.48029	9.0481	28.2886	-1.54341	3.54987	9.3935	-1.19179	1.32325	3.39101	-0.918406	4.54441	10.789	-1.08834	0.210008	1.80686	-1.21394	6.51457	12.7281	-0.86937	9.26946	24.641	-1.32009	2.85755	8.6742	-1.32646
Chr01	236273754	236275260	CsTGY01G0003301	CsTGY01G0003301a	CsTGY01G0003301b	2.67828	1.23574	0.718277	3.77933	2.02218	0.661219	15.5432	5.22554	1.40996	11.3684	3.72696	1.38768	9.87429	7.49974	0.355431	14.6182	6.2077	1.11562	2.32316	2.53217	-0.0879995	24.77	9.7167	1.26583	8.36776	3.5298	1.04826	19.8848	9.91357	0.93633
Chr01	236580640	236582007	CsTGY01G0003306	CsTGY01G0003306a	CsTGY01G0003306b	3.50171	5.69507	-0.572626	2.66131	4.87982	-0.683412	3.86381	7.29577	-0.77029	3.67233	7.32375	-0.833093	1.33577	4.88031	-1.332	1.58409	5.55212	-1.34231	1.80936	4.68668	-1.01734	1.34166	3.03512	-0.785077	5.44645	11.3484	-0.937753	3.20106	7.21277	-0.967116
Chr01	236918885	236923813	CsTGY01G0003318	CsTGY01G0003318a	CsTGY01G0003318b	73.5285	176.644	-1.25312	51.7046	114.878	-1.1366	26.6561	50.8736	-0.907404	33.4483	76.3074	-1.16617	43.9044	58.759	-0.412298	68.5007	94.5825	-0.459718	103.369	124.953	-0.271195	38.8827	75.0962	-0.932059	67.6519	115.067	-0.757592	46.4156	73.0244	-0.64264
Chr01	237058440	237061115	CsTGY01G0003321	CsTGY01G0003321a	CsTGY01G0003321b	11.6616	4.71966	1.14645	9.3913	4.3395	0.960599	12.303	7.11639	0.712838	9.26333	7.40563	0.288072	5.22457	2.66518	0.764089	6.38082	3.79863	0.621161	4.63631	2.53529	0.672924	4.9422	2.26306	0.864773	5.84955	3.28812	0.675665	6.89738	2.77915	1.06331
Chr01	237850037	237854001	CsTGY01G0003349	CsTGY01G0003349a	CsTGY01G0003349b	5.26473	1.93647	1.09317	10.068	3.85651	1.18841	9.63981	4.30136	1.00504	17.2044	7.15327	1.15884	7.10911	4.07447	0.676287	6.55192	3.45776	0.760526	3.86868	1.96229	0.716814	6.30204	3.04962	0.850516	7.61239	3.47793	0.94358	1.36508	0.739265	0.443413
Chr01	237852292	237878808	CsTGY01G0003350	CsTGY01G0003350a	CsTGY01G0003350b	1.99876	6.18162	-1.25994	3.01811	7.65901	-1.10769	5.95041	18.8823	-1.51632	4.44128	12.797	-1.34234	0.164699	0.678495	-0.527211	1.86071	4.23604	-0.872102	0.691788	1.00106	-0.242213	1.68923	2.65658	-0.4433	1.63033	4.65747	-1.10491	0.562577	1.39309	-0.614948
Chr01	239275549	239282143	CsTGY01G0003388	CsTGY01G0003388a	CsTGY01G0003388b	3.71168	12.1743	-1.48341	11.3216	14.4772	-0.328955	12.9889	20.9725	-0.651417	12.347	15.4407	-0.30075	14.7921	21.178	-0.489927	13.5728	22.7744	-0.706133	14.8312	18.1463	-0.274297	13.3498	15.9894	-0.243605	13.1436	22.2765	-0.718729	13.4837	17.9378	-0.386834
Chr01	239427527	239431685	CsTGY01G0003392	CsTGY01G0003392a	CsTGY01G0003392b	6.38776	22.4018	-1.66341	4.40501	12.2336	-1.29183	2.65125	8.88956	-1.43752	2.68278	6.95514	-1.11109	2.1527	10.1364	-1.82062	3.02165	6.98048	-0.98869	0	4.13174	-2.35945	3.76902	10.4553	-1.26425	2.66527	9.98933	-1.58411	0	6.01853	-2.81117
Chr01	240027805	240029549	CsTGY01G0003405	CsTGY01G0003405a	CsTGY01G0003405b	0.185227	0.947249	-0.716274	0.193737	0.605733	-0.427747	0.113676	0.959658	-0.815272	0.154437	0.83442	-0.668135	1.03876	3.24298	-1.05739	0.738459	3.20721	-1.27505	3.06723	9.59171	-1.38082	0.100181	0.786531	-0.69942	1.53514	5.26029	-1.30416	1.06367	3.07745	-0.982457
Chr01	243029786	243036095	CsTGY01G0003474	CsTGY01G0003474a	CsTGY01G0003474b	13.4686	18.7672	-0.450184	41.2519	38.776	0.0871179	25.6914	27.5374	-0.0964788	39.5393	37.7039	0.0668407	69.9165	80.937	-0.208394	42.0116	42.3763	-0.0121799	9.67917	20.5961	-1.01597	21.4336	23.004	-0.0976119	30.1189	38.4415	-0.341922	7.14975	18.2513	-1.24013
Chr01	245306808	245309115	CsTGY01G0003530	CsTGY01G0003530a	CsTGY01G0003530b	0	8.645	-3.26978	0.926376	8.4864	-2.29997	0	10.7113	-3.54983	1.22262	10.0084	-2.30827	0	0.989369	-0.992311	0.402468	1.75464	-0.973895	0	0	0	0	2.33187	-1.73633	0	2.29493	-1.72025	0	0	0
Chr01	245569171	245574549	CsTGY01G0003541	CsTGY01G0003541a	CsTGY01G0003541b	9.41981	13.5977	-0.486417	9.257	12.3681	-0.382189	8.62041	14.8219	-0.717751	8.72743	13.7132	-0.59698	5.96179	8.70683	-0.479541	6.3028	12.1007	-0.843122	10.6818	25.0359	-1.15624	6.8731	14.6181	-0.988214	9.39075	15.3327	-0.652465	8.51156	12.935	-0.550958
Chr01	245952900	245968499	CsTGY01G0003551	CsTGY01G0003551a	CsTGY01G0003551b	7.40717	20.9531	-1.38473	8.98166	19.1485	-1.01332	11.5045	23.1367	-0.948782	9.59997	24.5025	-1.26658	7.4563	16.3583	-1.03753	8.74056	16.1865	-0.819201	8.11007	13.6848	-0.688792	8.17544	21.169	-1.27269	9.10853	17.2695	-0.853863	3.96118	12.1412	-1.40534
Chr01	246321125	246322324	CsTGY01G0003561	CsTGY01G0003561a	CsTGY01G0003561b	43.9967	92.4403	-1.05423	61.1926	104.676	-0.764834	21.7686	48.0884	-1.10834	29.6826	64.7895	-1.10044	65.3513	143.19	-1.11978	66.1201	160.754	-1.26898	18.9678	38.7022	-0.991542	24.2056	51.6568	-1.06288	52.9993	109.16	-1.02859	37.8207	80.9728	-1.07832
Chr01	247211222	247215492	CsTGY01G0003572	CsTGY01G0003572a	CsTGY01G0003572b	14.4428	7.30318	0.895196	17.8131	10.1426	0.755653	30.8247	13.3027	1.15386	16.1763	10.5377	0.574062	28.1326	19.8082	0.485486	31.3847	19.4352	0.664259	78.5467	46.0153	0.758671	28.769	16.6329	0.755541	25.3108	15.9219	0.636764	31.33	19.3239	0.669694
Chr01	247631330	247632822	CsTGY01G0003589	CsTGY01G0003589a	CsTGY01G0003589b	97.3117	44.9178	1.09831	114.545	47.0774	1.26503	147.539	65.5212	1.15896	158.155	66.2702	1.24239	135.318	67.7744	0.987034	139.92	65.0993	1.09217	150.99	66.2581	1.17619	89.3059	32.7795	1.41867	110.939	50.1084	1.13108	126.935	60.9653	1.04587
Chr01	249281803	249285609	CsTGY01G0003610	CsTGY01G0003610a	CsTGY01G0003610b	0.551236	1.08948	-0.429724	1.00991	1.92554	-0.541577	1.99134	4.16699	-0.788532	0.501291	1.4184	-0.687852	3.99387	6.3488	-0.55735	3.55522	7.4509	-0.891587	5.07519	12.7773	-1.1813	1.46159	3.59443	-0.900294	3.34999	6.091	-0.704977	5.66095	13.1578	-1.08779
Chr01	249576368	249577153	CsTGY01G0003625	CsTGY01G0003625a	CsTGY01G0003625b	0	0	0	0	0	0	0	0	0	0	0	0	0.393891	1.31044	-0.729052	0.550058	2.49006	-1.17093	1.71748	5.20894	-1.19207	0	0	0	0	0.190645	-0.251743	0.45647	0.622459	-0.155706
Chr01	252224458	252236565	CsTGY01G0003718	CsTGY01G0003718a	CsTGY01G0003718b	130.153	65.9089	0.970978	109.45	74.9672	0.539946	76.466	68.5836	0.154816	68.6749	67.1758	0.0313786	38.2235	47.1884	-0.296967	37.8659	48.2628	-0.341991	21.5526	52.1405	-1.23652	85.3427	56.5974	0.584071	70.0432	64.4437	0.118442	30.9269	47.1861	-0.593846
Chr01	252824187	252842041	CsTGY01G0003738	CsTGY01G0003738a	CsTGY01G0003738b	1.6741	0.293445	1.04783	2.82496	1.86505	0.416883	8.28329	1.94974	1.65405	4.85152	0.501483	1.96242	5.72639	3.64007	0.535686	6.55403	1.24262	1.75206	5.18687	1.56828	1.26841	4.02609	1.48482	1.01629	5.39872	0.781984	1.8443	3.01962	1.63726	0.608018
Chr01	254025374	254050295	CsTGY01G0003772	CsTGY01G0003772a	CsTGY01G0003772b	5.7806	12.0026	-0.939318	7.64449	11.3141	-0.510458	6.43074	9.352	-0.478331	7.32561	10.6732	-0.487568	2.66903	6.17342	-0.96726	0	8.95766	-3.31581	3.89303	6.0016	-0.516958	5.07999	7.29324	-0.447867	4.55922	6.74137	-0.477707	1.99964	2.93518	-0.391641
Chr01	255754379	255759657	CsTGY01G0003837	CsTGY01G0003837a	CsTGY01G0003837b	14.1021	5.19326	1.28598	16.7567	8.40746	0.91649	15.1851	6.91059	1.03281	11.2631	5.98595	0.811801	14.6846	8.20077	0.769523	12.3678	7.40749	0.669015	11.6813	5.34966	0.997951	10.725	4.19985	1.17305	12.1598	5.53952	1.00888	9.06417	4.12237	0.974343
Chr01	259999525	260025046	CsTGY01G0003926	CsTGY01G0003926a	CsTGY01G0003926b	6.82263	8.01786	-0.205131	6.59828	10.317	-0.574746	8.96681	10.6363	-0.223424	7.14308	12.4262	-0.721407	6.69608	13.2992	-0.893737	6.00943	15.1256	-1.20198	9.50825	13.8562	-0.499543	4.86582	10.6373	-0.988353	7.68217	15.3094	-0.909579	8.41829	14.2193	-0.692365
Chr02	1632403	1633892	CsTGY02G0000013	CsTGY02G0000013a	CsTGY02G0000013b	6.9723	4.45093	0.548494	16.6511	8.95478	0.826298	44.8543	20.2174	1.11181	24.7942	10.7409	1.1355	25.9532	14.1043	0.835499	37.0694	17.8392	1.01489	45.6536	25.76	0.801912	20.1079	9.52769	1.00359	25.0644	11.7684	1.0295	26.7155	12.3474	1.05413
Chr02	1960409	1965679	CsTGY02G0000022	CsTGY02G0000022a	CsTGY02G0000022b	7.17814	1.90307	1.49419	14.77	0.206031	3.70885	10.2893	4.30101	1.09061	7.12387	0.841793	2.14106	1.7366	0	1.45238	2.17198	0	1.66538	0.523899	0.137236	0.422236	4.45387	0	2.44728	4.0391	0	2.33317	0.204534	0	0.268475
Chr02	2074102	2079251	CsTGY02G0000026	CsTGY02G0000026a	CsTGY02G0000026b	5.15949	4.62632	0.130619	6.11375	4.36178	0.407898	10.7843	3.94758	1.25207	6.97073	4.93077	0.426494	7.49131	2.89904	1.12287	7.01277	3.96667	0.690022	8.10114	3.95518	0.877111	6.33218	3.81354	0.607145	6.02996	3.74981	0.565648	5.83758	4.26771	0.37631
Chr02	2295422	2299606	CsTGY02G0000031	CsTGY02G0000031a	CsTGY02G0000031b	9.92882	11.1096	-0.148019	12.9692	0	3.80418	29.9632	30.3959	-0.0200193	23.0845	24.0934	-0.0592056	16.1915	0	4.10362	28.7809	34.9181	-0.270323	32.0994	34.0807	-0.0838702	68.9152	75.3884	-0.127749	23.6293	25.5185	-0.106626	27.539	28.508	-0.0481727
Chr02	2343141	2353857	CsTGY02G0000033	CsTGY02G0000033a	CsTGY02G0000033b	11.1734	9.25167	0.247869	22.6564	16.1768	0.461769	32.6575	22.7523	0.502861	22.6041	13.3695	0.716023	31.2101	0	5.00944	29.6604	20.1908	0.53294	39.5249	25.8783	0.592368	29.2102	21.227	0.442723	36.5814	19.541	0.871511	32.684	23.6923	0.448001
Chr02	2535722	2540227	CsTGY02G0000041	CsTGY02G0000041a	CsTGY02G0000041b	4.90866	2.58755	0.719831	6.23923	2.37795	1.09969	4.34881	2.40127	0.653145	3.60613	1.85259	0.691282	4.24286	2.07689	0.76888	5.73577	2.7531	0.84376	5.70108	1.92467	1.19612	4.85431	1.8506	1.03824	5.4276	2.15845	1.02506	5.75057	4.03288	0.423623
Chr02	3594771	3601735	CsTGY02G0000066	CsTGY02G0000066a	CsTGY02G0000066b	6.78392	4.19807	0.582522	7.75799	4.77334	0.601193	8.19405	0	3.2007	9.12242	0	3.33948	8.68333	0	3.2755	6.3592	0	2.87955	13.5358	0	3.86154	9.6554	0	3.41351	7.79084	5.35657	0.467753	11.7893	0	3.67687
Chr02	4429812	4441638	CsTGY02G0000081	CsTGY02G0000081a	CsTGY02G0000081b	27.9758	12.5708	1.09435	28.8807	17.3997	0.699536	35.1685	20.1524	0.773908	31.8172	20.8308	0.588085	27.8225	13.5202	0.989137	30.8899	13.3775	1.14929	25.5426	12.3043	0.996415	28.3174	14.8351	0.888629	31.0086	18.1303	0.742598	24.5922	12.6211	0.909866
Chr02	4654519	4658194	CsTGY02G0000089	CsTGY02G0000089a	CsTGY02G0000089b	11.5232	3.15377	1.59211	12.0647	0.99667	2.71001	13.0217	2.72429	1.91262	14.2024	3.03101	1.91509	5.47716	1.93267	1.14315	8.09199	2.60306	1.33537	4.1844	2.31205	0.646456	8.67665	2.57179	1.43786	8.69651	1.83803	1.77258	3.21978	1.91992	0.53124
Chr02	5746278	5747948	CsTGY02G0000140	CsTGY02G0000140a	CsTGY02G0000140b	0.330485	0.819543	-0.451624	0.698157	1.51125	-0.564436	0.751457	2.0166	-0.78437	0.70053	1.94706	-0.793293	0	2.06976	-1.61813	0.741197	2.17128	-0.864984	2.60177	6.86367	-1.1265	0.553625	1.47186	-0.669958	0.619097	1.69193	-0.73345	0.565502	1.78299	-0.830012
Chr02	8957763	8970827	CsTGY02G0000222	CsTGY02G0000222a	CsTGY02G0000222b	0	0	0	0	7.06327	-3.01137	0	0	0	0	6.9896	-2.99812	0	0	0	0	0	0	0	0	0	0	0	0	0	8.49637	-3.24738	0	0.192005	-0.25339
Chr02	12095745	12106922	CsTGY02G0000295	CsTGY02G0000295a	CsTGY02G0000295b	10.5299	18.2678	-0.740811	0	24.3403	-4.66336	17.5197	23.2732	-0.390305	8.74246	22.1745	-1.25018	12.282	26.1457	-1.03125	10.9665	27.8148	-1.26781	16.9216	31.4057	-0.854546	3.68443	22.4473	-2.32347	24.1939	30.8234	-0.337012	16.8246	21.3304	-0.32514
Chr02	12964979	12981916	CsTGY02G0000315	CsTGY02G0000315a	CsTGY02G0000315b	0	0	0	0	0	0	12.5301	0	3.7581	0	0	0	0	0	0	0	0	0	0	0	0	0	6.5132	-2.90943	0	7.9335	-3.15922	0	0	0
Chr02	14381432	14403026	CsTGY02G0000347	CsTGY02G0000347a	CsTGY02G0000347b	5.48901	1.48441	1.3851	6.80039	10.7352	-0.589229	15.8152	19.1482	-0.26088	7.02523	15.0118	-0.996522	11.4314	12.2939	-0.0967734	6.88107	9.6069	-0.428539	20.3944	8.93915	1.10604	7.64337	9.26023	-0.247397	6.69738	11.8323	-0.737343	7.50905	5.85217	0.312438
Chr02	14934359	14938536	CsTGY02G0000361	CsTGY02G0000361a	CsTGY02G0000361b	4.83043	2.61489	0.689652	8.04984	2.11587	1.53826	7.75233	5.34699	0.463594	6.24565	4.25833	0.46251	23.0153	16.8141	0.430931	13.1715	8.75089	0.539381	5.89231	1.51631	1.45368	7.84268	5.31416	0.485893	6.45861	4.33748	0.482748	4.86717	1.2049	1.41195
Chr02	16458524	16480908	CsTGY02G0000397	CsTGY02G0000397a	CsTGY02G0000397b	0	0.254142	-0.326701	6.8921	0.738122	2.18288	8.63268	0.205224	2.99864	4.60607	0.281896	2.12871	9.90102	0.193674	3.19098	0.244228	0	0.315251	0.195618	0.063618	0.168776	4.22615	0.486618	1.81371	0	0.281353	-0.357668	2.80055	0.178726	1.68898
Chr02	22202679	22203020	CsTGY02G0000521	CsTGY02G0000521a	CsTGY02G0000521b	94.1578	66.3262	0.499154	63.1445	21.5706	1.50688	14.0644	4.50331	1.45278	14.757	4.23947	1.5885	3.06089	1.5531	0.669544	10.2172	4.87132	0.933955	0.983809	2.7265	-0.90955	14.5909	4.46317	1.51289	12.8623	4.50485	1.33239	4.4127	1.40661	1.16935
Chr02	22578481	22579975	CsTGY02G0000532	CsTGY02G0000532a	CsTGY02G0000532b	3.55782	0.901215	1.26142	3.11794	0.501575	1.45545	7.20666	2.12593	1.39251	4.96855	1.24428	1.41113	5.89735	3.45619	0.630234	25.9973	16.7955	0.6013	10.9092	8.41962	0.33833	8.77615	3.32125	1.17782	5.03567	2.61426	0.739811	13.0487	1.99158	2.23146
Chr02	24233970	24236944	CsTGY02G0000551	CsTGY02G0000551a	CsTGY02G0000551b	8.89917	6.29922	0.439566	6.12579	4.5168	0.369218	6.11423	7.71933	-0.29351	11.7674	10.3415	0.170857	3.94706	11.0785	-1.2878	10.8304	17.0515	-0.609619	4.59669	15.5854	-1.56727	5.59877	4.07379	0.379133	14.7419	15.754	-0.0898984	1.47133	2.63255	-0.555694
Chr02	24888823	24889593	CsTGY02G0000572	CsTGY02G0000572a	CsTGY02G0000572b	0	0	0	0	0	0	0.576772	2.09337	-0.972208	0	0.224767	-0.292507	0.430742	6.15428	-2.32204	1.21969	7.20441	-1.88604	0.652892	14.0957	-3.19107	0.162889	0.080613	0.105863	2.34031	12.1159	-1.97327	5.58918	36.6801	-2.51563
Chr02	25231662	25238530	CsTGY02G0000580	CsTGY02G0000580a	CsTGY02G0000580b	0	1.32062	-1.21451	0.337128	1.98306	-1.15766	0.985814	5.32246	-1.67076	1.02387	6.02536	-1.79545	8.12542	21.0915	-1.27553	5.16594	10.4094	-0.887834	23.3254	44.5359	-0.904543	1.10679	2.68245	-0.805619	6.50478	19.3204	-1.43704	29.5957	50.0243	-0.737853
Chr02	26062368	26063363	CsTGY02G0000594	CsTGY02G0000594a	CsTGY02G0000594b	3.22083	11.2654	-1.539	2.52222	8.92999	-1.49531	6.49288	11.3082	-0.716025	3.57841	10.5101	-1.32998	15.4511	13.9374	0.139259	20.3067	33.109	-0.678844	19.4469	31.7785	-0.68087	328.86	275.749	0.253276	14.6704	12.8898	0.174014	21.3872	17.7032	0.259385
Chr02	26303289	26303659	CsTGY02G0000598	CsTGY02G0000598a	CsTGY02G0000598b	1.3178	3.08736	-0.818413	3.04475	3.96134	-0.294679	27.2635	46.4238	-0.746669	4.54512	9.43536	-0.912191	212.348	363.734	-0.77364	141.6	258.568	-0.864136	124.29	253.263	-1.02105	18.9349	41.6528	-1.09735	40.6098	70.6219	-0.783478	347.329	692.257	-0.99294
Chr02	26628781	26638474	CsTGY02G0000608	CsTGY02G0000608a	CsTGY02G0000608b	1.00103	3.43545	-1.14834	1.61953	3.18756	-0.676798	2.89637	6.66672	-0.976478	2.13135	4.04571	-0.688272	1.01093	3.13205	-1.03899	2.27253	5.66292	-1.02575	2.2328	8.59329	-1.56924	1.70209	3.83336	-0.838954	2.36829	4.24288	-0.638342	1.62014	3.02455	-0.619183
Chr02	28171588	28185911	CsTGY02G0000632	CsTGY02G0000632a	CsTGY02G0000632b	0.892747	3.16605	-1.1382	1.51208	3.45828	-0.827606	1.40382	10.1209	-2.20988	1.35574	5.30371	-1.42002	3.6707	8.94779	-1.09074	4.14422	11.1544	-1.24045	14.0241	36.9601	-1.3372	1.16826	4.25807	-1.27799	3.85606	10.101	-1.19283	5.69403	12.5281	-1.01501
Chr02	29768298	29772776	CsTGY02G0000673	CsTGY02G0000673a	CsTGY02G0000673b	0	25.3438	-4.71939	1.56197	24.1933	-3.29772	0.686969	9.40038	-2.62413	1.11968	20.3814	-3.33444	0	3.91018	-2.29577	0.078742	2.87307	-1.84413	0	0.437917	-0.52398	0	7.02217	-3.00399	0.160509	12.0928	-3.49595	0	0.201536	-0.26488
Chr02	29916814	29926145	CsTGY02G0000678	CsTGY02G0000678a	CsTGY02G0000678b	9.61792	3.01191	1.40414	10.7886	4.2805	1.15864	40.5539	24.7544	0.690165	15.92	9.80413	0.647147	303.295	194.009	0.641929	163.07	107.435	0.597489	977.947	731.517	0.418369	51.5245	31.6664	0.685183	279.298	170.152	0.71168	608.464	358.221	0.76267
Chr02	30405663	30413477	CsTGY02G0000692	CsTGY02G0000692a	CsTGY02G0000692b	24.3218	73.0775	-1.54866	16.2705	30.9713	-0.88847	16.0335	27.3879	-0.736901	17.8768	40.2274	-1.12699	19.6527	53.9477	-1.41173	11.2481	25.1746	-1.09562	14.4573	38.8734	-1.36714	20.2698	53.4903	-1.35719	18.9486	46.9373	-1.26486	16.8443	45.8154	-1.39152
Chr02	31669174	31669979	CsTGY02G0000707	CsTGY02G0000707a	CsTGY02G0000707b	100.782	217.94	-1.10505	89.0989	199.458	-1.15372	53.2278	113.988	-1.08438	81.6499	153.934	-0.906571	15.3348	26.6039	-0.756924	17.2147	35.3882	-0.998369	2.98547	5.27713	-0.655355	54.3059	104.714	-0.934663	27.2114	59.2043	-1.09359	7.99903	11.634	-0.489467
Chr02	32202971	32204836	CsTGY02G0000718	CsTGY02G0000718a	CsTGY02G0000718b	0.157988	0.203034	-0.0550571	0.025135	0.56527	-0.610598	0.21818	0.588843	-0.383249	0.118244	0.510103	-0.433412	1.16466	6.67925	-1.82683	0.55628	3.37933	-1.49261	1.53182	6.15575	-1.49893	0.798407	5.74657	-1.90743	0.834523	2.64443	-0.990289	1.67956	7.01872	-1.58137
Chr02	32601121	32610107	CsTGY02G0000733	CsTGY02G0000733a	CsTGY02G0000733b	14.4868	37.1646	-1.30119	11.9898	25.2852	-1.01687	6.66303	20.08	-1.45989	8.92876	19.9179	-1.07505	3.77271	20.5734	-2.17637	6.94522	11.7459	-0.681877	2.50501	10.8264	-1.75452	11.11	21.3019	-0.880968	12.6634	27.4359	-1.05739	5.49308	13.636	-1.17255
Chr02	32973370	32979889	CsTGY02G0000746	CsTGY02G0000746a	CsTGY02G0000746b	17.8463	28.061	-0.624801	17.6891	25.8602	-0.523275	9.48766	27.5146	-1.44301	13.7034	32.6422	-1.19412	3.58382	10.7697	-1.36045	5.84248	12.8404	-1.0163	3.56413	6.56616	-0.729222	6.37576	13.3319	-0.958366	8.98739	20.9549	-1.13637	5.44903	11.5209	-0.957182
Chr02	34381431	34396384	CsTGY02G0000767	CsTGY02G0000767a	CsTGY02G0000767b	25.2511	32.9588	-0.371411	19.1181	25.0171	-0.370963	20.424	29.0863	-0.489878	14.1486	18.4372	-0.359636	10.7468	12.0236	-0.148863	10.8929	17.0413	-0.601202	2.13715	5.56983	-1.0664	25.2805	38.5861	-0.591002	19.5578	26.5225	-0.420921	2.37241	3.12852	-0.291848
Chr02	34437725	34445665	CsTGY02G0000769	CsTGY02G0000769a	CsTGY02G0000769b	1.93464	14.4643	-2.39768	19.4807	23.0356	-0.230913	30.0847	33.4966	-0.150251	25.2892	28.3478	-0.158784	24.5019	26.519	-0.109822	25.2073	28.5605	-0.173699	23.4528	27.4415	-0.217999	19.4714	23.3422	-0.249849	24.426	27.0318	-0.140758	16.7341	16.2264	0.0419053
Chr02	36082013	36085413	CsTGY02G0000812	CsTGY02G0000812a	CsTGY02G0000812b	7.88242	19.2922	-1.1919	2.94398	5.2532	-0.664943	1.7813	4.4187	-0.962189	6.17224	15.5064	-1.20253	1.60003	3.46858	-0.781287	2.2338	4.63969	-0.802383	0.232034	1.0949	-0.765839	7.43098	25.3578	-1.64446	6.99382	22.218	-1.53828	0.344428	1.44648	-0.863716
Chr02	36942215	36943851	CsTGY02G0000832	CsTGY02G0000832a	CsTGY02G0000832b	1.2039	3.27756	-0.956726	2.66638	5.10852	-0.736465	5.72503	16.0482	-1.34201	6.13255	18.7706	-1.47086	5.88444	16.6725	-1.36009	5.68137	16.5102	-1.38998	4.19175	11.9809	-1.3221	1.75189	4.12821	-0.89803	2.61707	7.49683	-1.2321	2.49646	5.37881	-0.867391
Chr02	37590067	37593678	CsTGY02G0000844	CsTGY02G0000844a	CsTGY02G0000844b	13.0421	18.7857	-0.4947	11.7546	19.8904	-0.711823	31.8439	54.8103	-0.764906	45.4016	73.4634	-0.682356	8.37131	16.1841	-0.874749	21.0016	35.6269	-0.735292	13.5979	30.0713	-1.08982	10.5237	17.2687	-0.664769	9.37237	17.742	-0.853525	7.44875	19.4158	-1.27288
Chr02	37898655	37899361	CsTGY02G0000861	CsTGY02G0000861a	CsTGY02G0000861b	34.7195	81.1892	-1.20224	31.3427	77.0353	-1.27069	27.1278	57.3552	-1.05286	28.3367	65.7532	-1.18613	3.71615	7.68549	-0.880996	8.69794	18.7318	-1.02477	2.26221	4.35769	-0.71576	8.81891	19.0323	-1.02869	15.5967	34.5024	-1.09702	5.79939	14.1644	-1.15721
Chr02	37928622	37939729	CsTGY02G0000862	CsTGY02G0000862a	CsTGY02G0000862b	9.90584	13.001	-0.360432	12.3227	21.833	-0.77723	9.48029	23.9611	-1.25201	8.96294	20.5716	-1.11449	14.3413	29.8634	-1.00847	12.3454	25.0643	-0.965734	13.103	26.1025	-0.942429	8.25575	14.0205	-0.698509	12.7384	21.2742	-0.697155	12.571	24.4189	-0.905372
Chr02	38041951	38048662	CsTGY02G0000866	CsTGY02G0000866a	CsTGY02G0000866b	35.3713	72.2716	-1.01045	53.1938	86.8258	-0.696517	18.9445	51.933	-1.40818	25.5448	62.9357	-1.26819	49.5976	74.1451	-0.57061	31.2196	53.8731	-0.768161	9.22729	24.0644	-1.29322	29.1351	47.3842	-0.683095	32.3361	54.6361	-0.738937	4.84946	11.5979	-1.10681
Chr02	38050027	38057528	CsTGY02G0000867	CsTGY02G0000867a	CsTGY02G0000867b	0.630971	2.90288	-1.25881	2.31322	4.25295	-0.664896	2.40549	7.90324	-1.38647	3.07936	4.4683	-0.42275	3.89323	5.5177	-0.413575	3.61489	9.33357	-1.16297	7.54089	12.3238	-0.641552	3.29547	4.93049	-0.465335	1.96374	3.7497	-0.680417	2.26469	4.18184	-0.666522
Chr02	38730920	38752243	CsTGY02G0000874	CsTGY02G0000874a	CsTGY02G0000874b	0.671252	7.31155	-2.31419	3.44119	8.12315	-1.03859	3.67995	17.2057	-1.95982	5.25868	9.97195	-0.80989	9.15764	27.2323	-1.47478	14.1586	30.3088	-1.04643	41.8377	71.1508	-0.752134	5.57244	13.4173	-1.1333	12.8283	22.7798	-0.782116	19.5914	41.5556	-1.04731
Chr02	38799443	38817556	CsTGY02G0000875	CsTGY02G0000875a	CsTGY02G0000875b	8.04766	0.469873	2.62185	20.1268	11.7143	0.732618	19.4651	10.3475	0.850785	10.1074	6.1571	0.634076	34.058	15.4172	1.09453	20.2495	3.04901	2.39179	32.231	18.8188	0.745657	19.6708	13.4792	0.513619	17.8013	9.66962	0.817327	10.1554	0.877391	2.57094
Chr02	40291045	40302147	CsTGY02G0000889	CsTGY02G0000889a	CsTGY02G0000889b	0	48.1014	-5.61769	43.5355	54.378	-0.314358	0	66.4814	-6.07642	0	71.0092	-6.17011	53.5316	88.1074	-0.708453	57.9306	80.7482	-0.47217	101.941	132.938	-0.379741	45.7194	62.5236	-0.44327	58.838	76.5804	-0.374629	62.6559	81.6186	-0.376173
Chr02	40484217	40488250	CsTGY02G0000894	CsTGY02G0000894a	CsTGY02G0000894b	3.20856	7.54295	-1.02141	5.17519	10.4087	-0.885583	1.57214	6.14892	-1.47476	1.53022	6.72114	-1.60955	1.85375	5.07964	-1.09113	2.24831	6.28219	-1.16468	0.913465	2.09717	-0.694764	0.519616	3.08393	-1.42625	0.980599	4.81822	-1.55464	1.03828	2.35021	-0.716897
Chr02	40990316	40996786	CsTGY02G0000904	CsTGY02G0000904a	CsTGY02G0000904b	29.1666	26.5636	0.130185	22.0441	25.927	-0.224655	20.1464	24.1508	-0.250188	26.0967	31.0274	-0.241188	2.70458	11.5785	-1.76358	8.61929	16.3044	-0.847141	3.3068	3.26475	0.0141552	9.44806	11.0745	-0.208723	11.3843	12.1688	-0.0886127	3.45556	3.52743	-0.0230862
Chr02	43337241	43351368	CsTGY02G0000959	CsTGY02G0000959a	CsTGY02G0000959b	1.98643	5.6933	-1.16429	3.00807	7.95523	-1.15982	2.06872	4.31149	-0.791481	1.94552	3.36378	-0.567058	2.08837	4.60073	-0.858771	1.44042	2.85415	-0.659284	1.56892	3.0021	-0.639593	1.91933	4.58844	-0.936807	1.72	4.62056	-1.04711	0.51825	2.82597	-1.33342
Chr02	43492110	43493045	CsTGY02G0000963	CsTGY02G0000963a	CsTGY02G0000963b	3.43393	17.5226	-2.06263	1.49363	6.44188	-1.57742	1.63213	8.93816	-1.91675	1.39566	6.38809	-1.62478	0.318551	1.40405	-0.866514	0.909586	5.54969	-1.77817	0.708758	5.16788	-1.85183	1.48454	8.85883	-1.98844	0.938562	6.72838	-1.99518	1.75285	6.20072	-1.38722
Chr02	43774298	43783983	CsTGY02G0000968	CsTGY02G0000968a	CsTGY02G0000968b	14.8111	12.8709	0.188871	21.818	16.5749	0.376662	22.6163	20.5626	0.13125	23.8776	10.6203	1.0982	14.6172	14.3946	0.0207127	19.1548	16.5004	0.203738	11.4407	3.88978	1.34723	18.7176	7.12667	1.27874	19.809	19.5641	0.0170819	11.1864	10.1584	0.127142
Chr02	43925919	43935338	CsTGY02G0000973	CsTGY02G0000973a	CsTGY02G0000973b	3.22054	14.2354	-1.85192	6.13602	14.3171	-1.10195	7.28163	16.5642	-1.08465	5.57252	15.1473	-1.29677	8.2007	20.7637	-1.24211	6.37029	13.8768	-1.01328	6.4342	10.1749	-0.58801	6.6514	12.5813	-0.827829	5.78263	15.0564	-1.24323	3.77609	8.48494	-0.989809
Chr02	43935859	43948154	CsTGY02G0000974	CsTGY02G0000974a	CsTGY02G0000974b	0.767385	2.74436	-1.0831	1.34997	3.69238	-0.997674	3.79	12.4303	-1.48739	2.25949	6.31716	-1.16664	3.11422	8.92864	-1.27098	2.88014	9.22973	-1.39859	2.07004	6.08315	-1.20613	2.13355	5.56984	-1.06806	1.94511	6.754	-1.39662	2.01205	4.98308	-0.990141
Chr02	44213662	44225306	CsTGY02G0000977	CsTGY02G0000977a	CsTGY02G0000977b	18.7382	36.297	-0.918071	43.5315	81.9927	-0.89816	37.7099	48.5836	-0.357161	43.2109	49.0552	-0.179117	19.2335	46.3931	-1.22793	23.4501	35.0208	-0.558993	7.06608	9.07806	-0.321278	24.6367	67.8828	-1.42593	27.5642	53.6287	-0.935453	3.69501	14.0353	-1.67916
Chr02	45047565	45049866	CsTGY02G0000998	CsTGY02G0000998a	CsTGY02G0000998b	2.40468	8.87785	-1.53668	4.95326	13.2301	-1.2572	4.67108	12.6349	-1.26561	4.14581	13.0272	-1.44676	5.25787	9.5956	-0.759722	4.36477	10.5815	-1.11023	2.28534	5.63352	-1.01373	4.73372	10.2264	-0.969358	0	11.0818	-3.59476	2.44234	10.4848	-1.73827
Chr02	45950850	45961441	CsTGY02G0001008	CsTGY02G0001008a	CsTGY02G0001008b	41.528	0	5.41034	41.0565	0	5.39426	31.583	0	5.02605	39.8752	0	5.35315	7.86405	0	3.14797	0	0	0	0	0	0	12.0423	0	3.70512	0	0	0	0	0	0
Chr02	46699720	46706554	CsTGY02G0001017	CsTGY02G0001017a	CsTGY02G0001017b	0	13.3861	-3.8466	0	0	0	0	12.5491	-3.76013	0	17.2953	-4.1934	0	7.05902	-3.0106	0	0	0	0	0	0	0	5.32506	-2.66108	0	6.36068	-2.87984	0	0	0
Chr02	49811037	49822553	CsTGY02G0001072	CsTGY02G0001072a	CsTGY02G0001072b	15.203	27.0449	-0.791475	25.1405	41.275	-0.693519	27.6606	47.4702	-0.758029	22.8525	35.9459	-0.631273	2.84745	4.3922	-0.486971	5.83387	13.3345	-1.06872	1.01808	2.17693	-0.654648	10.9643	18.2654	-0.687279	6.82273	12.795	-0.8184	0.446306	0.047295	0.465705
Chr02	52239242	52244511	CsTGY02G0001106	CsTGY02G0001106a	CsTGY02G0001106b	0.977562	0	0.983723	1.06626	0	1.04702	7.51786	0	3.09049	1.29411	0	1.19793	3.5497	2.04985	0.577034	2.45473	0	1.78857	6.13912	4.40727	0.400847	2.86147	1.2759	0.762711	5.5959	3.62698	0.511498	20.5545	11.4674	0.789832
Chr02	53035591	53038675	CsTGY02G0001119	CsTGY02G0001119a	CsTGY02G0001119b	0	0.203084	-0.266737	1.51072	0.362647	0.881688	14.7285	7.4397	0.898116	2.88664	1.84107	0.452089	27.6802	10.2811	1.34615	18.2393	8.47225	1.02227	26.0376	13.3976	0.909142	9.20725	3.34262	1.23296	17.8075	8.53513	0.979983	58.3961	28.5498	1.00722
Chr02	53065887	53068644	CsTGY02G0001120	CsTGY02G0001120a	CsTGY02G0001120b	0.269857	0.305648	-0.0401	0.464498	0.139177	0.362414	1.28025	0.478942	0.624625	0.418064	0	0.503923	4.5934	2.02278	0.887851	1.68329	0.524441	0.815721	5.30818	1.68054	1.2347	2.68351	0.84714	0.995788	1.99246	0.716394	0.80195	5.17649	2.18459	0.955681
Chr02	53294265	53300775	CsTGY02G0001128	CsTGY02G0001128a	CsTGY02G0001128b	24.1842	53.1113	-1.10341	14.5031	31.0775	-1.049	5.4176	23.1844	-1.91397	5.64719	29.4594	-2.19607	25.0414	65.7793	-1.3586	18.445	48.7753	-1.35603	27.3401	48.859	-0.815006	27.4913	54.2131	-0.95449	26.8072	50.1813	-0.880156	28.5167	58.8062	-1.01877
Chr02	54163202	54169463	CsTGY02G0001149	CsTGY02G0001149a	CsTGY02G0001149b	1.7767	8.86721	-1.82927	2.79179	3.83555	-0.350802	3.68121	5.15612	-0.395139	2.77151	6.013	-0.894888	1.6939	1.5192	0.0967279	0.947826	1.62408	-0.429945	0	2.09674	-1.63075	1.35668	3.35813	-0.886955	1.12291	1.61775	-0.302285	0.693873	1.83677	-0.743923
Chr02	54216122	54245608	CsTGY02G0001152	CsTGY02G0001152a	CsTGY02G0001152b	10.0507	6.20284	0.617506	22.2136	6.62285	1.60657	33.8767	16.2455	1.01604	24.331	11.5154	1.0172	20.1726	16.3388	0.2882	26.3626	14.0404	0.863358	25.7884	18.287	0.473977	21.1114	10.125	0.990986	21.044	13.0068	0.654263	8.35887	11.5951	-0.428456
Chr02	56551343	56552577	CsTGY02G0001199	CsTGY02G0001199a	CsTGY02G0001199b	10.0099	13.7345	-0.420395	3.77269	6.37602	-0.62804	5.09645	10.5755	-0.925028	6.12829	12.9057	-0.964053	5.95432	6.35271	-0.0803661	3.75353	10.0212	-1.21321	7.50149	11.4446	-0.549727	5.98986	5.60473	0.0817651	6.01896	9.41865	-0.56984	6.91906	15.4829	-1.05757
Chr02	57859811	57867104	CsTGY02G0001240	CsTGY02G0001240a	CsTGY02G0001240b	5.90564	5.04334	0.192429	6.46242	4.34682	0.480963	6.4003	2.49231	1.0834	4.69615	2.65905	0.638517	11.1535	5.33019	0.941051	10.7175	4.17495	1.17904	19.7725	8.71725	1.09606	7.31911	3.72744	0.815371	14.4276	6.01993	1.13598	28.5762	8.74741	1.60135
Chr02	57901104	57902764	CsTGY02G0001241	CsTGY02G0001241a	CsTGY02G0001241b	7.73892	7.69618	0.0070727	14.7849	16.8423	-0.176754	42.5601	34.2683	0.304635	51.0563	40.0189	0.343784	19.2824	8.55029	1.08661	32.2389	21.9835	0.532275	34.7075	12.0351	1.45383	8.83906	6.45994	0.399357	19.5866	7.75094	1.2342	3.86069	1.58624	0.910303
Chr02	58098933	58108901	CsTGY02G0001249	CsTGY02G0001249a	CsTGY02G0001249b	0.780584	1.0311	-0.189913	2.04629	3.13415	-0.440537	5.89084	8.2467	-0.42426	6.97313	6.30061	0.127129	8.67558	9.81794	-0.161006	8.04401	11.5862	-0.476814	3.20519	8.95518	-1.24327	2.08175	2.55277	-0.205192	3.47395	7.32135	-0.895269	10.8255	16.216	-0.541851
Chr02	58109489	58131365	CsTGY02G0001250	CsTGY02G0001250a	CsTGY02G0001250b	0.466004	3.79056	-1.70831	0.354643	5.38982	-2.23786	0	7.592	-3.10299	1.61749	3.6124	-0.817335	0.792152	3.76503	-1.41079	3.52288	7.0396	-0.829881	2.87239	6.33436	-0.921448	0	3.8502	-2.27805	1.52812	5.40751	-1.3417	0.515538	2.09886	-1.03191
Chr02	59892900	59905577	CsTGY02G0001294	CsTGY02G0001294a	CsTGY02G0001294b	2.28129	8.18391	-1.48484	7.061	8.86499	-0.291358	8.37609	11.761	-0.444682	4.35304	8.95164	-0.894576	2.64369	3.55178	-0.321033	4.04433	5.68072	-0.405341	4.02192	3.94792	0.0214163	2.9784	5.04888	-0.604477	3.83007	5.64004	-0.459149	0.954569	1.1432	-0.132917
Chr02	62069224	62074870	CsTGY02G0001348	CsTGY02G0001348a	CsTGY02G0001348b	118.077	76.6928	0.616035	79.1363	55.241	0.510834	69.6909	0	6.14345	85.812	55.9529	0.608124	117.049	65.5268	0.827373	95.3918	60.6207	0.645495	129.016	77.1419	0.734526	69.5914	45.6894	0.596397	111.378	69.7731	0.66709	123.474	84.0517	0.549435
Chr02	62236009	62245447	CsTGY02G0001353	CsTGY02G0001353a	CsTGY02G0001353b	5.64828	2.13755	1.08334	9.4572	4.97861	0.806615	16.6287	10.1498	0.660904	8.60587	4.97329	0.685391	11.9798	6.50439	0.790464	17.004	9.79504	0.737953	27.0004	15.4778	0.764924	8.54691	5.95357	0.45728	11.9829	6.54827	0.782396	12.2241	7.18458	0.69219
Chr02	62700644	62705162	CsTGY02G0001360	CsTGY02G0001360a	CsTGY02G0001360b	7.15339	6.54936	0.111046	9.16683	7.00678	0.344576	7.8772	4.86923	0.596934	7.63286	3.36904	0.982521	5.55548	2.04446	1.10652	3.72671	1.51535	0.910078	2.63697	0.750471	1.05499	3.58078	3.13239	0.14862	8.01757	5.79559	0.408141	3.43876	1.25611	0.976317
Chr02	62833193	62835618	CsTGY02G0001363	CsTGY02G0001363a	CsTGY02G0001363b	1.44287	3.06039	-0.733039	1.70016	3.55984	-0.755938	4.59478	8.84873	-0.815857	3.14524	7.80213	-1.0864	5.37451	10.6641	-0.871693	4.17601	7.3459	-0.689228	0.386047	6.33877	-2.40456	2.86446	4.42305	-0.488837	2.86593	5.837	-0.822548	6.31693	13.8148	-1.01773
Chr02	64341500	64357813	CsTGY02G0001393	CsTGY02G0001393a	CsTGY02G0001393b	10.5308	3.98551	1.20968	14.9741	8.54232	0.743326	4.57593	3.59848	0.278054	3.6754	2.87757	0.269935	7.90361	5.96021	0.35526	6.21047	3.37353	0.721295	5.89459	5.22257	0.147954	12.5407	6.66641	0.820684	4.67246	3.54399	0.320017	2.12998	1.28242	0.455589
Chr02	64750119	64753230	CsTGY02G0001405	CsTGY02G0001405a	CsTGY02G0001405b	6.92651	3.64222	0.771869	3.00384	1.53022	0.662119	8.53008	2.88615	1.29415	12.1652	4.71715	1.20336	3.81414	2.48956	0.464234	9.12817	5.65043	0.606853	12.0106	10.6019	0.165328	67.3836	33.5772	0.98383	7.84723	4.36474	0.721717	9.09665	6.73336	0.384709
Chr02	64925444	64926689	CsTGY02G0001410	CsTGY02G0001410a	CsTGY02G0001410b	1.41222	2.13649	-0.378789	2.61262	6.45719	-1.04559	4.37563	8.21405	-0.777402	3.51448	7.89227	-0.977991	34.7766	172.207	-2.27541	16.34	45.827	-1.43324	1.54146	9.13163	-1.99514	6.83475	11.5821	-0.683417	3.85581	11.9102	-1.41073	4.27874	9.82082	-1.03555
Chr02	65985636	65989433	CsTGY02G0001440	CsTGY02G0001440a	CsTGY02G0001440b	108.792	54.2871	0.989762	84.156	37.053	1.1621	84.7895	44.1624	0.925679	95.3545	43.7361	1.10691	79.9643	32.3371	1.28016	106.519	53.0663	0.991787	90.372	43.1972	1.0478	51.8224	23.875	1.08646	74.356	35.5764	1.04281	51.5193	26.6114	0.927585
Chr02	66271072	66279539	CsTGY02G0001448	CsTGY02G0001448a	CsTGY02G0001448b	2.78706	0.453981	1.38107	2.77387	0.233384	1.61342	7.12766	0.78955	2.18324	5.50141	0.972127	1.721	0.389491	0	0.474556	2.45682	0.279918	1.43339	1.00765	0.387701	0.532814	1.78111	0	1.47566	1.35327	0	1.23467	0.276527	0	0.352224
Chr02	67163044	67171578	CsTGY02G0001470	CsTGY02G0001470a	CsTGY02G0001470b	3.2111	0.254417	1.74718	4.38194	0.203416	2.16099	7.53985	0.827486	2.22435	4.6958	2.13965	0.859294	10.689	3.37154	1.41894	8.61151	3.71984	1.02602	11.3559	6.63328	0.694827	14.0609	5.39947	1.23479	8.83959	0.559938	2.65711	20.1387	9.71483	0.980274
Chr02	67670734	67671537	CsTGY02G0001479	CsTGY02G0001479a	CsTGY02G0001479b	7.81151	17.907	-1.10146	14.1906	28.8589	-0.974982	42.8531	86.8715	-1.00272	41.0586	100.655	-1.27321	13.8514	31.9884	-1.15136	25.7632	41.5839	-0.670058	4.86197	6.35153	-0.326659	16.4869	34.3993	-1.01745	8.11653	26.8145	-1.60928	8.46471	12.4282	-0.504634
Chr02	68230968	68237321	CsTGY02G0001497	CsTGY02G0001497a	CsTGY02G0001497b	0.738239	2.47805	-1.00065	3.04548	4.71191	-0.497661	6.58366	10.6111	-0.614545	3.85242	7.26157	-0.767711	4.46903	6.91986	-0.534189	6.51583	7.94908	-0.251807	1.18615	8.19803	-2.07293	5.35742	7.05856	-0.34208	3.54017	6.4901	-0.722239	2.27918	4.79415	-0.821262
Chr02	68770843	68773194	CsTGY02G0001514	CsTGY02G0001514a	CsTGY02G0001514b	24.6327	25.8995	-0.0695944	6.66458	7.36475	-0.126117	4.84767	4.54528	0.0766018	25.547	29.3551	-0.193392	8.23209	10.3838	-0.30225	5.91583	6.32543	-0.0830116	7.00964	3.00391	1.00033	23.1911	42.5272	-0.847439	13.962	15.1275	-0.108213	3.13216	2.92576	0.073927
Chr02	69056076	69075547	CsTGY02G0001518	CsTGY02G0001518a	CsTGY02G0001518b	10.2251	13.0269	-0.321467	9.10674	17.0858	-0.839536	3.41049	12.9613	-1.66242	4.00597	11.1874	-1.28367	12.0727	6.96437	0.71493	2.52837	3.89139	-0.471243	1.37859	1.49241	-0.0674349	2.1127	8.17665	-1.5598	6.23921	9.36243	-0.517458	1.35896	1.56409	-0.120297
Chr02	69127112	69137373	CsTGY02G0001519	CsTGY02G0001519a	CsTGY02G0001519b	7.44535	1.89972	1.54225	7.50659	3.22533	1.00952	7.86283	3.99647	0.826858	6.58345	2.98156	0.929521	9.45434	6.44886	0.48901	5.9624	4.72023	0.28351	4.17258	2.50445	0.561699	9.48261	3.71201	1.15358	8.34379	4.93687	0.654305	3.7963	2.79463	0.337964
Chr02	69138424	69144665	CsTGY02G0001520	CsTGY02G0001520a	CsTGY02G0001520b	4.94968	3.77474	0.317393	10.5444	8.58165	0.268853	16.6286	14.5906	0.177235	14.0244	10.2241	0.420717	6.56481	13.7232	-0.960711	7.63001	13.3662	-0.735248	7.09716	28.1852	-1.84975	8.00102	6.91958	0.184664	6.6607	19.7453	-1.43723	2.20083	5.96774	-1.12224
Chr02	69247660	69251816	CsTGY02G0001522	CsTGY02G0001522a	CsTGY02G0001522b	7.07909	1.45829	1.71654	2.20782	1.53983	0.336857	2.59427	2.33055	0.109938	5.57104	1.43297	1.4334	0.518588	0.763827	-0.215979	1.94062	0.345533	1.12794	0	0	0	2.72744	1.16105	0.786454	3.34074	0.827669	1.24794	1.2527	0.236061	0.865908
Chr02	70531260	70532010	CsTGY02G0001535	CsTGY02G0001535a	CsTGY02G0001535b	141.932	77.3012	0.868224	131.821	78.3762	0.742702	123.798	58.9096	1.05873	181.008	88.3447	1.02655	73.9129	35.5135	1.03678	106.878	52.4523	1.01308	127.247	71.9504	0.813933	205.674	96.6151	1.08218	144.341	79.2107	0.857572	124.023	65.5581	0.909507
Chr02	70598934	70608378	CsTGY02G0001539	CsTGY02G0001539a	CsTGY02G0001539b	46.8046	0	5.57908	40.3039	22.9755	0.78472	24.1157	0	4.65052	16.7083	0	4.14636	15.2783	0	4.02488	20.7482	0	4.44282	10.6969	0	3.54805	29.8224	0	4.94591	45.8028	25.592	0.815603	7.13942	0	3.02493
Chr02	71776516	71783468	CsTGY02G0001564	CsTGY02G0001564a	CsTGY02G0001564b	3.25417	1.17822	0.96573	8.06954	3.75888	0.930408	19.9918	10.2847	0.895455	20.4994	9.12666	1.08614	5.93173	0.928941	1.84541	13.4099	4.60885	1.36129	5.66538	2.3203	1.00537	8.98018	3.99352	0.999008	10.3916	4.37578	1.08342	5.80584	3.41152	0.625496
Chr02	71890967	71896412	CsTGY02G0001569	CsTGY02G0001569a	CsTGY02G0001569b	21.4046	10.3307	0.983556	26.4215	14.1894	0.852243	29.134	16.0758	0.819441	25.8816	14.1004	0.832035	22.255	12.6508	0.768551	40.105	18.7571	1.05694	56.6349	34.2867	0.707816	11.9001	5.08682	1.08363	31.9063	16.1314	0.941718	23.8981	16.2891	0.526175
Chr02	72070728	72082813	CsTGY02G0001576	CsTGY02G0001576a	CsTGY02G0001576b	1.93917	0.628092	0.852228	5.58842	2.32493	0.986611	8.45465	3.33035	1.12654	4.64947	2.20561	0.817518	0.107451	0	0.147243	0.501894	0.358075	0.14522	0.094735	0	0.130582	0.154967	0.085086	0.0900422	0.716165	0.283327	0.419299	0	0	0
Chr02	72980179	72987181	CsTGY02G0001597	CsTGY02G0001597a	CsTGY02G0001597b	4.91607	2.46146	0.773258	7.88527	2.08529	1.52601	8.08656	2.61106	1.33131	8.668	1.76792	1.80441	7.92029	2.52019	1.34144	8.49461	2.11064	1.6099	7.86828	1.13649	2.05341	13.5536	3.25285	1.77488	7.35731	2.51092	1.25119	3.48039	0.729238	1.37349
Chr02	73199224	73214592	CsTGY02G0001602	CsTGY02G0001602a	CsTGY02G0001602b	2.03005	0.68253	0.848709	7.97114	3.48896	0.998909	23.9903	8.96453	1.3265	12.381	5.43454	1.05627	17.4445	6.28238	1.34071	19.9004	7.95572	1.22265	20.6038	6.25446	1.57434	8.09475	2.78919	1.26315	6.8129	2.49481	1.16064	10.5976	3.46755	1.37627
Chr02	73351136	73358023	CsTGY02G0001606	CsTGY02G0001606a	CsTGY02G0001606b	17.1007	7.30027	1.12481	16.215	6.71941	1.1571	18.3141	9.86419	0.830076	21.6602	8.3032	1.28436	42.9392	22.904	0.878254	39.912	18.3992	1.07652	43.0899	21.8377	0.949031	16.5903	7.06761	1.12457	24.773	12.3133	0.952995	47.1166	24.5472	0.913369
Chr02	74560620	74567358	CsTGY02G0001631	CsTGY02G0001631a	CsTGY02G0001631b	2.0186	7.71957	-1.53038	2.84463	9.91216	-1.50502	16.852	30.6188	-0.824694	11.1425	22.2334	-0.936132	6.62521	17.5317	-1.28115	8.48679	16.0949	-0.849577	11.2973	16.8749	-0.539596	12.1325	13.1123	-0.10381	8.57986	16.7752	-0.891788	10.6099	17.8651	-0.700364
Chr02	75820228	75856675	CsTGY02G0001651	CsTGY02G0001651a	CsTGY02G0001651b	172.123	85.0429	1.00867	144.275	70.836	1.016	115.809	54.1809	1.08192	163.743	86.1608	0.918463	89.5525	52.2776	0.765226	95.5589	48.8598	0.953532	81.0829	37.9494	1.07548	115.771	58.0097	0.984654	117.341	62.699	0.89361	89.5285	43.307	1.03084
Chr02	76080540	76096385	CsTGY02G0001659	CsTGY02G0001659a	CsTGY02G0001659b	8.77604	0.862637	2.3919	6.43686	1.9387	1.33951	7.26028	1.31358	1.83606	9.59631	1.22046	2.25463	3.56322	1.40328	0.925046	5.00495	0.723919	1.80046	4.55976	1.10504	1.40118	9.5925	2.12932	1.75912	8.24218	1.32378	1.99176	3.64955	0.648124	1.49627
Chr02	77308230	77332489	CsTGY02G0001688	CsTGY02G0001688a	CsTGY02G0001688b	28.6728	9.45895	1.5044	30.5864	15.1509	0.967688	27.8251	14.4513	0.899594	31.9538	12.6293	1.27374	5.58022	3.09279	0.685051	12.0351	6.59282	0.779697	5.82282	0.932046	1.82024	11.9925	4.53305	1.23153	9.20582	3.04116	1.33655	2.4806	1.20328	0.659685
Chr02	78687803	78708997	CsTGY02G0001719	CsTGY02G0001719a	CsTGY02G0001719b	3.60531	1.12924	1.11296	8.46606	2.04563	1.63602	8.20477	2.83062	1.26481	5.90975	1.83191	1.28686	7.67469	2.0263	1.51926	12.1556	4.61886	1.22733	7.03151	3.04251	0.99042	9.10572	2.51034	1.52549	7.92891	2.84421	1.2158	3.68443	2.63377	0.366407
Chr02	78804668	78817976	CsTGY02G0001720	CsTGY02G0001720a	CsTGY02G0001720b	5.92149	3.08178	0.761884	7.67734	2.71344	1.2245	5.01513	2.87189	0.635557	7.20809	2.14955	1.3819	5.19718	2.66118	0.759301	5.2513	2.57531	0.806087	3.71807	2.07408	0.618046	4.74505	3.03819	0.50861	7.4367	3.48057	0.912996	4.31059	3.31879	0.298244
Chr02	78819149	78829688	CsTGY02G0001721	CsTGY02G0001721a	CsTGY02G0001721b	15.7159	8.64701	0.793068	22.7598	12.6172	0.803097	31.2877	19.3721	0.664393	30.6035	15.244	0.960178	31.4083	14.7913	1.03724	23.5442	12.893	0.821026	28.7253	16.7892	0.740686	19.1334	8.49565	1.08425	25.2422	12.4943	0.959542	22.7896	12.108	0.859889
Chr02	79283216	79288935	CsTGY02G0001729	CsTGY02G0001729a	CsTGY02G0001729b	0.097975	0	0.134845	1.28338	0	1.19117	5.99955	0	2.80726	6.82528	0	2.96814	0.686475	0.01296	0.735434	0.527558	0	0.611227	0.477945	0	0.563593	0.264092	0	0.338101	0.615214	0	0.691725	0.602135	0	0.679996
Chr02	80333371	80346240	CsTGY02G0001738	CsTGY02G0001738a	CsTGY02G0001738b	13.7205	12.855	0.0874181	11.5064	15.1512	-0.368975	14.9858	12.8904	0.202696	12.1784	16.0354	-0.370363	13.1948	7.68122	0.709389	9.44078	2.93004	1.40961	6.80582	4.15791	0.597763	7.90689	5.0217	0.564752	0	9.02288	-3.32523	5.9961	4.82434	0.264458
Chr02	80347176	80372511	CsTGY02G0001739	CsTGY02G0001739a	CsTGY02G0001739b	3.46075	1.82999	0.656487	7.88991	2.5372	1.32956	9.84004	2.78423	1.5183	6.1809	2.50668	1.03406	2.22055	0.489221	1.11275	3.62171	1.49564	0.889015	2.97137	1.42649	0.710768	2.6355	1.04029	0.833376	3.87432	1.10985	1.20806	1.0085	0.5087	0.412816
Chr02	80373022	80383779	CsTGY02G0001740	CsTGY02G0001740a	CsTGY02G0001740b	2.5692	0.987804	0.844425	6.17462	1.99583	1.25995	15.4607	5.22941	1.40186	9.87009	3.03051	1.43133	11.6469	4.19419	1.28381	10.9246	3.58365	1.37938	5.64352	1.03256	1.70865	5.65425	1.67428	1.31513	5.50167	2.03044	1.10129	4.70669	0.951957	1.54773
Chr02	80456813	80470371	CsTGY02G0001742	CsTGY02G0001742a	CsTGY02G0001742b	6.86255	2.27714	1.26256	6.03533	2.44878	1.02853	5.72805	2.65968	0.878469	6.71928	2.73646	1.04679	3.34218	2.20608	0.437609	3.5498	1.42717	0.906531	4.31821	0.897901	1.48654	7.13849	2.41071	1.25469	3.96501	2.46909	0.517241	2.49802	1.22805	0.650758
Chr02	80536501	80542216	CsTGY02G0001743	CsTGY02G0001743a	CsTGY02G0001743b	41.4455	20.475	0.982951	45.2337	21.0131	1.07058	38.2699	18.8004	0.987893	50.8351	23.0013	1.11081	27.8798	17.3487	0.654388	36.5518	18.5383	0.942577	32.1434	12.3956	1.30697	44.9025	27.0363	0.711276	33.2187	18.7081	0.796	22.1369	11.555	0.881932
Chr02	81558329	81564579	CsTGY02G0001751	CsTGY02G0001751a	CsTGY02G0001751b	36.587	17.4897	1.02352	32.344	16.6332	0.919135	50.1826	28.27	0.806234	44.8151	22.4578	0.965756	46.7832	24.8789	0.884727	67.189	35.9484	0.884027	70.5162	32.847	1.07924	135.239	80.3994	0.743046	55.0869	26.9153	1.00661	32.7623	15.9168	0.996953
Chr02	83102173	83111199	CsTGY02G0001768	CsTGY02G0001768a	CsTGY02G0001768b	9.35545	5.0707	0.770455	10.3178	3.386	1.36761	7.12793	1.95584	1.45932	7.92803	2.52823	1.3394	7.56866	0.799279	2.25165	8.17433	1.62375	1.80597	5.13248	0.522657	2.00988	8.72493	2.62994	1.42174	6.09529	3.17642	0.764594	5.33497	1.22199	1.51148
Chr02	83648405	83650922	CsTGY02G0001777	CsTGY02G0001777a	CsTGY02G0001777b	0	1.44518	-1.28994	0	0.57065	-0.651362	0	3.19791	-2.06967	0	19.8628	-4.38286	0	2.3265	-1.73401	0	7.27834	-3.04934	0	1.04619	-1.03294	0	11.4691	-3.64029	0	5.52803	-2.70665	0	0	0
Chr02	83816789	83828305	CsTGY02G0001781	CsTGY02G0001781a	CsTGY02G0001781b	7.05651	2.87441	1.05618	11.0182	5.40092	0.908875	15.8172	7.51377	0.982064	13.2431	5.29948	1.17695	8.14996	3.89445	0.90262	9.11562	3.96616	1.02638	12.3558	5.1522	1.11829	13.5868	6.25978	1.00667	11.7889	5.52617	0.97058	3.25283	1.63375	0.691302
Chr02	84015504	84032180	CsTGY02G0001785	CsTGY02G0001785a	CsTGY02G0001785b	1.7963	0.769265	0.660371	2.29706	0.805632	0.868678	5.99643	3.73664	0.562754	4.14263	2.22949	0.671199	7.81344	1.89468	1.6063	4.66947	3.16656	0.444357	8.96472	5.90158	0.529903	8.45869	6.12215	0.409328	4.74331	2.04055	0.917547	2.66366	1.32917	0.653469
Chr02	86456403	86470403	CsTGY02G0001808	CsTGY02G0001808a	CsTGY02G0001808b	8.94865	5.59053	0.594107	15.2615	12.7609	0.240884	24.4488	19.1677	0.335551	15.2769	11.9805	0.326475	26.5269	20.6922	0.343661	20.3444	1.63468	3.01816	22.194	18.6544	0.2389	11.398	9.25075	0.274381	21.8618	17.2033	0.328738	13.3816	9.7014	0.426419
Chr02	87320237	87353067	CsTGY02G0001820	CsTGY02G0001820a	CsTGY02G0001820b	8.43203	0	3.23757	11.5703	0	3.65195	16.7	0	4.14568	13.8785	4.21395	1.51278	9.90883	5.13962	0.829274	10.1634	2.82793	1.54414	7.34875	0	3.06156	14.5391	1.76341	2.49138	13.796	0	3.88714	4.05586	2.02126	0.742806
Chr02	88051800	88069722	CsTGY02G0001825	CsTGY02G0001825a	CsTGY02G0001825b	3.22869	0.940871	1.12351	2.00373	0.973825	0.605759	1.99028	0.961607	0.608246	1.42883	1.14082	0.182093	3.73418	1.34315	1.01466	3.65664	2.53865	0.396089	10.5816	1.66076	2.12192	9.93373	2.45137	1.66354	4.17444	1.48174	1.06005	9.81914	2.78544	1.51505
Chr02	88939896	88943202	CsTGY02G0001835	CsTGY02G0001835a	CsTGY02G0001835b	21.462	9.14643	1.14652	12.6746	3.188	1.70716	10.6896	4.02409	1.21829	18.9996	9.16862	0.97585	8.95621	4.81716	0.775282	9.0334	3.83241	1.054	10.8646	3.43111	1.42093	8.74295	2.5977	1.43728	9.43398	4.45516	0.935596	7.39576	2.13765	1.41998
Chr02	89327364	89345777	CsTGY02G0001841	CsTGY02G0001841a	CsTGY02G0001841b	18.4416	1.02063	3.26627	26.3519	17.9821	0.526999	38.1636	22.1028	0.761443	23.2748	12.9884	0.795227	15.1403	8.22454	0.807117	25.3441	13.8681	0.825262	12.656	7.45752	0.691224	40.1497	25.9079	0.612851	36.4363	18.6861	0.927262	6.345	0.074411	2.77322
Chr02	92037028	92045379	CsTGY02G0001907	CsTGY02G0001907a	CsTGY02G0001907b	0	1.82801	-1.49979	0	5.15939	-2.62279	0	9.94721	-3.45249	0	6.22692	-2.85338	0	2.56796	-1.8351	0	3.05099	-2.01827	0	0.559618	-0.641193	0	5.59641	-2.72168	0	4.37796	-2.42706	0	0.31509	-0.395162
Chr02	96854355	96873082	CsTGY02G0001967	CsTGY02G0001967a	CsTGY02G0001967b	2.90788	2.4769	0.168585	8.05769	5.55325	0.466932	11.5803	6.49427	0.747305	6.42957	5.36866	0.222289	4.55859	5.82828	-0.296803	7.15585	0	3.02784	8.8514	6.87758	0.322575	3.262	2.44978	0.305027	5.89936	3.66723	0.563894	3.41965	0	2.14393
Chr02	99684701	99690559	CsTGY02G0001992	CsTGY02G0001992a	CsTGY02G0001992b	50.1238	40.506	0.300675	85.9911	59.843	0.515776	95.2647	65.7754	0.52769	101.95	78.6745	0.369751	17.1707	22.4823	-0.369961	34.7572	44.7644	-0.355989	11.5686	29.7684	-1.29163	11.9872	16.5454	-0.433996	24.6302	24.4766	0.00867101	15.7488	19.7718	-0.310575
Chr02	100242299	100244276	CsTGY02G0001995	CsTGY02G0001995a	CsTGY02G0001995b	131.333	218.528	-0.730229	159.745	280.098	-0.806293	68.4086	137.637	-0.998125	111.37	218.931	-0.968795	25.5768	57.8062	-1.1458	52.2568	79.1681	-0.590061	6.94058	11.193	-0.618741	54.8355	130.934	-1.24056	98.3665	190.948	-0.949881	19.7091	36.983	-0.875085
Chr02	102633206	102636392	CsTGY02G0002016	CsTGY02G0002016a	CsTGY02G0002016b	5.87223	13.1809	-1.0451	8.21524	9.92247	-0.245205	12.5349	12.515	0.00212133	10.7235	10.706	0.0021511	8.69512	15.6331	-0.778726	7.23965	6.78426	0.082023	8.2928	11.4566	-0.42273	4.18982	6.11425	-0.455026	7.47738	8.57159	-0.17514	6.83283	8.04437	-0.207486
Chr02	102948011	102958376	CsTGY02G0002020	CsTGY02G0002020a	CsTGY02G0002020b	44.2274	35.0645	0.326618	25.7826	15.457	0.702594	11.8149	6.87815	0.701897	30.1642	17.915	0.720357	31.0834	13.6497	1.13095	18.5894	12.754	0.51022	22.45	11.1294	0.95108	20.5455	12.8978	0.632533	29.5541	14.4305	0.985575	24.2883	15.6534	0.602654
Chr02	103220172	103221615	CsTGY02G0002026	CsTGY02G0002026a	CsTGY02G0002026b	0	0	0	0.376885	0	0.461408	0.472043	0.121482	0.392413	1.36117	0.354552	0.801689	5.17512	2.21488	0.941703	17.949	8.39455	1.01223	40.9742	29.4615	0.462514	1.18902	0.401584	0.643228	9.0986	4.24971	0.943845	14.3276	7.65528	0.824485
Chr02	103337149	103347319	CsTGY02G0002030	CsTGY02G0002030a	CsTGY02G0002030b	78.371	33.8319	1.1882	68.5592	39.0086	0.797932	57.1986	41.7629	0.444624	67.8184	49.0074	0.460652	26.1345	24.1594	0.109033	31.1415	31.2979	-0.00700262	18.5826	20.0981	-0.107541	48.4788	41.3375	0.224874	51.8714	39.8744	0.37129	26.0838	22.4445	0.208186
Chr02	108008608	108009167	CsTGY02G0002094	CsTGY02G0002094a	CsTGY02G0002094b	6.89429	1.31544	1.76952	1.92929	1.19188	0.418386	1.44305	1.68972	-0.138776	4.32141	4.87845	-0.143626	0.758271	0.676118	0.0690337	2.1247	2.47085	-0.151567	0.712256	1.13937	-0.321288	2.63872	2.79257	-0.0597475	2.33988	3.91397	-0.557091	9.51644	7.64335	0.282984
Chr02	109010250	109034921	CsTGY02G0002109	CsTGY02G0002109a	CsTGY02G0002109b	8.60106	23.5025	-1.35166	13.7292	25.6093	-0.853253	11.1808	23.8753	-1.0301	8.00487	25.8131	-1.57416	11.4151	24.8839	-1.05996	9.68877	26.7045	-1.37403	8.457	20.9906	-1.21744	11.5056	23.8965	-0.993371	10.3287	24.2948	-1.15885	5.45199	15.0295	-1.31292
Chr02	110297205	110306122	CsTGY02G0002123	CsTGY02G0002123a	CsTGY02G0002123b	13.0938	24.7976	-0.872169	15.9314	28.3878	-0.795516	33.7778	53.4292	-0.646215	20.143	33.6706	-0.713529	9.0853	19.3446	-1.01239	20.1203	32.3645	-0.659684	12.9686	16.1	-0.291807	27.2674	44.5423	-0.688064	18.0195	32.9929	-0.837755	20.8222	34.3655	-0.696541
Chr02	110442058	110442469	CsTGY02G0002127	CsTGY02G0002127a	CsTGY02G0002127b	5.28212	14.7198	-1.32326	5.80515	13.3534	-1.07669	1.99198	12.9472	-2.2208	7.86368	20.3235	-1.26647	3.34803	4.89784	-0.439824	4.72476	13.4801	-1.33878	2.32932	7.94472	-1.42581	23.4651	59.7223	-1.3115	5.00932	19.0221	-1.73632	0.499135	1.92096	-0.962313
Chr02	110498164	110520096	CsTGY02G0002129	CsTGY02G0002129a	CsTGY02G0002129b	7.82119	19.6399	-1.22639	8.48502	15.2566	-0.777302	7.0972	17.7274	-1.20965	7.92877	16.6032	-0.979306	5.1266	14.5697	-1.34558	3.35282	11.6574	-1.53996	2.29208	10.5454	-1.81024	4.80256	13.1744	-1.28853	4.45735	12.8812	-1.34685	1.10438	4.91504	-1.491
Chr02	121424094	121435293	CsTGY02G0002237	CsTGY02G0002237a	CsTGY02G0002237b	3.76301	7.49554	-0.834834	2.6393	6.57184	-1.05698	3.90559	7.32088	-0.762309	3.74742	7.64272	-0.864343	2.06997	8.4144	-1.61665	3.60184	11.2277	-1.40987	7.0611	13.8967	-0.885947	2.41084	5.78962	-0.993204	3.86118	8.34841	-0.943414	3.59605	9.8531	-1.23964
Chr02	122721110	122756585	CsTGY02G0002251	CsTGY02G0002251a	CsTGY02G0002251b	8.33003	4.17343	0.850762	9.98451	5.85203	0.680867	13.4309	6.65132	0.915383	16.6192	9.97957	0.682331	8.80327	3.38394	1.16104	8.5882	4.68	0.755369	4.02536	2.49103	0.525577	5.49968	3.42003	0.556311	5.29164	3.93689	0.349836	3.60555	3.05252	0.184556
Chr02	132659053	132684838	CsTGY02G0002301	CsTGY02G0002301a	CsTGY02G0002301b	5.18893	11.3175	-0.992953	11.071	20.9278	-0.861215	9.64569	19.2552	-0.928022	8.46046	20.2731	-1.16905	3.53398	8.60164	-1.0825	10.3979	15.3341	-0.519123	5.46987	6.10433	-0.134962	7.93728	16.3554	-0.957475	5.89648	11.0597	-0.806259	5.0877	5.95805	-0.192786
Chr02	132822394	132865628	CsTGY02G0002303	CsTGY02G0002303a	CsTGY02G0002303b	3.17916	0.645878	1.34436	3.27184	1.92897	0.544465	9.25868	2.15859	1.69949	6.47966	1.54919	1.55293	11.7729	3.41616	1.53222	8.60052	0.982298	2.27594	9.69749	1.68567	1.99392	5.29595	1.36965	1.40975	7.72794	2.22946	1.43435	10.6453	1.80858	2.05184
Chr02	134986183	134990032	CsTGY02G0002315	CsTGY02G0002315a	CsTGY02G0002315b	22.388	14.3394	0.608527	21.8866	9.02019	1.19159	22.3396	9.51586	1.15022	21.7716	8.622	1.24283	25.063	12.3332	0.96698	20.9873	13.388	0.611806	18.9434	11.5509	0.668118	14.5061	6.64177	1.02086	17.3518	10.954	0.618427	28.7076	12.2802	1.16155
Chr02	135418641	135422108	CsTGY02G0002323	CsTGY02G0002323a	CsTGY02G0002323b	11.2534	3.38417	1.4828	14.8286	5.84934	1.2085	24.0723	9.82074	1.2123	18.0314	6.5752	1.32902	13.6739	4.82398	1.33317	11.5664	4.37674	1.22476	4.99939	2.0749	0.964278	9.64771	4.5878	0.930191	10.541	4.16518	1.15988	8.18724	3.29975	1.09538
Chr02	136628379	136631384	CsTGY02G0002332	CsTGY02G0002332a	CsTGY02G0002332b	18.1742	16.0947	0.16562	11.5935	9.49181	0.263417	18.6415	9.04937	0.966799	6.47598	4.1171	0.546935	12.7663	8.06379	0.602955	14.7093	6.49482	1.06765	3.72011	0.827783	1.36872	18.9194	14.7707	0.336929	12.2456	5.68104	0.987366	4.00606	2.45242	0.536066
Chr02	141427892	141449480	CsTGY02G0002382	CsTGY02G0002382a	CsTGY02G0002382b	4.04156	2.83695	0.393911	5.46394	3.53538	0.511191	8.11049	0	3.18753	5.45847	9.37998	-0.68454	0	15.7745	-4.06819	0	6.53611	-2.91382	10.3186	17.4577	-0.705519	0	0	0	0	0	0	0	14.1635	-3.92253
Chr02	141622261	141673326	CsTGY02G0002385	CsTGY02G0002385a	CsTGY02G0002385b	0	0	0	8.49583	0	3.24729	17.0269	0	4.17208	8.63059	0	3.26762	15.2105	0	4.01886	16.1112	0	4.09687	14.2048	0	3.92646	9.8297	0	3.43692	9.90592	0	3.44704	4.74812	0	2.52309
Chr02	141899548	141908370	CsTGY02G0002386	CsTGY02G0002386a	CsTGY02G0002386b	6.14656	2.04954	1.22866	8.80119	5.35819	0.62434	7.97719	10.9577	-0.413603	7.27571	9.97691	-0.407517	5.94459	5.49134	0.0973729	6.76721	11.7112	-0.710627	7.56307	24.2867	-1.56218	5.71394	5.78013	-0.0141542	6.62638	6.2423	0.0745499	7.39668	13.6184	-0.799893
Chr02	165372171	165376733	CsTGY02G0002546	CsTGY02G0002546a	CsTGY02G0002546b	43.0436	43.6927	-0.0211091	40.2063	37.6739	0.0915039	46.5535	0	5.57148	70.7971	68.2071	0.0530072	14.6451	12.5206	0.210548	24.3119	0	4.66174	16.2398	0	4.10767	20.3759	18.4894	0.133299	15.4936	0	4.04384	6.45803	6.42388	0.0066214
Chr02	183460872	183464948	CsTGY02G0002749	CsTGY02G0002749a	CsTGY02G0002749b	2.57463	8.77171	-1.45082	3.26491	9.6715	-1.32318	6.64161	15.5709	-1.1167	4.80824	9.799	-0.894725	5.46287	11.2633	-0.924102	6.17886	13.1399	-0.97795	5.2279	10.2155	-0.848672	5.45346	12.2421	-1.03699	6.0332	13.7137	-1.06491	4.17147	7.96002	-0.792929
Chr02	183540961	183562676	CsTGY02G0002753	CsTGY02G0002753a	CsTGY02G0002753b	3.93874	4.98652	-0.277573	3.57671	8.68282	-1.08112	7.74489	14.2759	-0.804749	6.31515	10.9059	-0.70272	9.93496	16.476	-0.676426	10.6125	17.9605	-0.707322	16.2719	29.1568	-0.804054	6.41138	10.5977	-0.646024	8.8821	14.7027	-0.668125	7.13938	10.4972	-0.498291
Chr02	188958463	188971481	CsTGY02G0002819	CsTGY02G0002819a	CsTGY02G0002819b	1.89111	10.5255	-1.99513	4.95358	0.969664	1.59581	5.72905	6.73825	-0.201606	6.67421	8.46626	-0.302777	5.56825	0	2.71551	0	6.20474	-2.84895	2.2506	0	1.70071	4.20306	7.59557	-0.724232	3.80084	4.54359	-0.207535	3.58915	4.16081	-0.169371
Chr02	197671805	197672053	CsTGY02G0002898	CsTGY02G0002898a	CsTGY02G0002898b	7.20338	10.8783	-0.534042	1.88166	5.04148	-1.068	2.31725	3.72056	-0.508971	4.89724	7.64013	-0.551014	0	0	0	2.13274	0.647192	0.927416	0	0	0	8.72434	8.33917	0.0583064	10.6563	11.0553	-0.0485648	0	0	0
Chr02	198535557	198537866	CsTGY02G0002911	CsTGY02G0002911a	CsTGY02G0002911b	14.5781	8.19296	0.760917	101.412	51.2608	0.970581	722.211	328.834	1.13267	86.3762	38.2066	1.15614	2367.19	1021.77	1.2113	235.083	118.646	0.980526	1744.55	927.784	0.910269	1012.67	497.352	1.02435	482.072	211.418	1.18533	3139.31	1655.19	0.923043
Chr02	201146343	201172571	CsTGY02G0002945	CsTGY02G0002945a	CsTGY02G0002945b	7.38325	1.82203	1.57078	3.39945	2.79688	0.212509	6.80311	4.19626	0.586576	7.443	2.60026	1.22966	4.62112	3.11805	0.448897	5.67509	3.81606	0.470933	3.1023	3.16688	-0.0225328	10.6758	8.24328	0.337042	5.36888	4.36229	0.248191	4.91218	2.71248	0.671304
Chr02	208601453	208604374	CsTGY02G0003026	CsTGY02G0003026a	CsTGY02G0003026b	3.75991	1.25646	1.07687	4.80287	2.89237	0.576116	6.7508	4.16607	0.585279	4.62825	1.23699	1.33113	12.9602	7.04136	0.79581	5.86675	2.08609	1.15385	15.0459	6.86764	1.0282	3.40342	1.76334	0.672209	4.56281	2.04378	0.869949	7.54546	4.09853	0.745078
Chr02	208810383	208813038	CsTGY02G0003028	CsTGY02G0003028a	CsTGY02G0003028b	80.6507	26.8558	1.55149	82.8016	28.3208	1.51505	7.91907	2.26286	1.45075	13.9144	4.76813	1.37053	5.29203	1.19366	1.52018	5.87429	1.31523	1.57006	1.47823	1.0728	0.257728	22.4	5.72155	1.79964	24.9421	8.1846	1.498	0.923493	0.49447	0.364095
Chr02	209084530	209085780	CsTGY02G0003033	CsTGY02G0003033a	CsTGY02G0003033b	77.5147	22.0036	1.7711	137.322	31.7468	2.07861	30.311	8.77218	1.67992	51.6306	8.47439	2.4738	45.1522	15.2635	1.50476	15.1941	7.96235	0.85352	1.34378	0	1.22884	81.725	13.9279	2.47031	73.3018	17.4143	2.01257	4.95902	5.53857	-0.1339
Chr02	209142145	209143523	CsTGY02G0003037	CsTGY02G0003037a	CsTGY02G0003037b	50.3026	14.8121	1.69801	73.3243	23.82	1.58233	13.1447	4.80384	1.28519	21.574	13.3224	0.656389	16.6739	9.01824	0.818991	5.84553	2.7363	0.87355	0.259865	0.260398	-0.000610219	33.0402	14.8736	1.10061	27.6786	13.0009	1.03446	0.943421	0.609181	0.272272
Chr02	209152552	209154484	CsTGY02G0003038	CsTGY02G0003038a	CsTGY02G0003038b	1.79036	0.803607	0.629567	3.89279	0.90965	1.35735	5.28483	1.76119	1.18659	4.09621	1.9783	0.774937	1.35063	1.23738	0.0712353	2.07478	1.75889	0.156397	1.51273	0.469909	0.773528	5.25778	3.09645	0.611278	2.32758	1.35225	0.50043	1.5494	0.860191	0.45471
Chr02	211437290	211459933	CsTGY02G0003073	CsTGY02G0003073a	CsTGY02G0003073b	8.18637	0.598327	2.52293	4.95736	0.838581	1.69608	6.6763	0.633574	2.23238	7.91937	0	3.15694	3.09761	0.29915	1.65721	3.16067	0.342681	1.6317	0.673293	0	0.74269	3.97235	0.199738	2.05121	3.77075	0	2.25422	0.952132	0.02502	0.929399
Chr02	211798724	211807147	CsTGY02G0003080	CsTGY02G0003080a	CsTGY02G0003080b	52.4328	23.8896	1.10218	105.388	52.6816	0.986833	107.685	55.0429	0.955547	84.463	44.4106	0.912271	301.86	149.776	1.00624	185.419	90.6637	1.02412	294.241	136.129	1.10636	181.512	89.0381	1.01938	195.467	94.6048	1.03913	278.712	135.17	1.03853
Chr02	214538608	214538961	CsTGY02G0003123	CsTGY02G0003123a	CsTGY02G0003123b	0.19395	0	0.255742	1.00503	0.076027	0.897908	5.26664	2.01358	1.05621	3.83207	1.33152	1.05137	0.739681	0	0.798823	0.981368	0.046196	0.921344	0.332447	0.020271	0.385126	0.165765	0.08623	0.101947	0.63383	0.078941	0.598642	0	0.057894	-0.0811951
Chr02	215136322	215156203	CsTGY02G0003139	CsTGY02G0003139a	CsTGY02G0003139b	23.6261	3.45396	2.46703	24.6479	6.07734	1.85756	30.3159	14.9908	0.969652	22.2528	6.21158	1.68902	31.2722	10.6034	1.47574	34.2036	13.7853	1.25156	33.3156	15.6334	1.04478	26.4862	8.24396	1.57212	28.5014	11.341	1.25733	27.1322	5.37061	2.14272
Chr02	215466747	215469149	CsTGY02G0003147	CsTGY02G0003147a	CsTGY02G0003147b	239.134	145.544	0.712502	152.07	69.3999	1.12054	142.816	57.6795	1.29329	207.775	92.7691	1.15476	230.711	93.7325	1.29039	192.265	84.8063	1.17142	217.875	79.9206	1.43553	218.869	97.6173	1.15673	192.94	87.3753	1.13389	199.438	77.4699	1.35294
Chr02	216009813	216021150	CsTGY02G0003157	CsTGY02G0003157a	CsTGY02G0003157b	14.4456	2.79879	2.02358	14.5165	4.62283	1.46443	18.6664	6.65151	1.36191	15.2714	6.66951	1.08513	8.81575	5.20879	0.660786	7.99963	4.17394	0.798605	9.18651	4.40648	0.913898	14.3259	5.91971	1.14719	13.6604	4.04329	1.53949	6.76943	2.56743	1.12292
Chr02	222037322	222048244	CsTGY02G0003216	CsTGY02G0003216a	CsTGY02G0003216b	360.932	186.281	0.950517	495.837	240.739	1.03933	815.568	398.316	1.03204	835.43	414.565	1.00917	597.282	283.64	1.07169	697.087	317.096	1.13395	1122.23	534.458	1.0688	325.728	161.816	1.00485	582.806	279.026	1.05993	1069.4	545.019	0.971131
Chr02	223025585	223030230	CsTGY02G0003237	CsTGY02G0003237a	CsTGY02G0003237b	63.8005	35.2497	0.838036	46.8188	30.1455	0.618554	70.1453	41.237	0.752259	59.5598	37.4982	0.65357	144.458	78.5491	0.870686	104.481	45.0576	1.19548	124.818	72.5335	0.77487	78.1667	37.1099	1.05473	92.2916	50.0295	0.870414	131.357	75.9902	0.781691
Chr02	223114824	223122469	CsTGY02G0003239	CsTGY02G0003239a	CsTGY02G0003239b	11.7051	6.13929	0.831555	18.6827	9.08274	0.965042	18.3491	9.88764	0.829572	11.7655	4.16936	1.30419	9.75798	3.78626	1.16844	19.049	6.97175	1.33056	11.0533	3.62357	1.38235	17.4975	8.48943	0.962935	12.5005	5.36279	1.08528	4.28623	2.36441	0.651885
Chr02	223320895	223322832	CsTGY02G0003245	CsTGY02G0003245a	CsTGY02G0003245b	35.2797	0	5.18109	38.6816	0	5.3104	43.9884	21.9795	0.969206	45.0223	20.0932	1.12555	24.2712	11.3018	1.03862	28.6248	14.7086	0.915253	21.6348	0	4.50047	32.246	15.7697	0.987321	30.9187	14.5084	1.04135	17.2413	0	4.18914
Chr02	223755377	223768353	CsTGY02G0003255	CsTGY02G0003255a	CsTGY02G0003255b	5.65467	3.64624	0.518303	7.33969	0	3.05999	6.73769	2.23817	1.25672	6.06	0	2.81967	4.93199	0	2.56852	2.31737	0	1.73004	1.25808	0.851451	0.28644	4.62797	0	2.49262	4.53345	0	2.46818	1.56281	0.811429	0.500599
Chr02	224199817	224217005	CsTGY02G0003260	CsTGY02G0003260a	CsTGY02G0003260b	6.00028	2.11956	1.16607	7.74456	3.2537	1.03967	9.49056	4.37258	0.965405	7.68294	3.01239	1.11372	10.1505	3.18545	1.41365	6.83903	2.53896	1.14735	9.8907	3.40854	1.30472	6.40257	3.98005	0.571868	8.4779	3.70131	1.0115	8.06489	4.18062	0.807164
Chr02	224330036	224333144	CsTGY02G0003263	CsTGY02G0003263a	CsTGY02G0003263b	17.7348	7.739	1.10018	28.9116	15.163	0.88801	28.9255	12.5055	1.14783	19.2449	10.9187	0.76433	12.0744	7.19385	0.674128	15.3558	9.42739	0.649423	13.0238	6.05727	0.9907	4.92544	2.72054	0.671409	10.2597	7.36818	0.428182	3.5737	2.4447	0.408983
Chr02	225755029	225822165	CsTGY02G0003292	CsTGY02G0003292a	CsTGY02G0003292b	5.35097	7.24515	-0.376568	5.21496	10.4287	-0.87885	9.01978	18.7704	-0.980489	0	12.8373	-3.79049	6.47248	11.2744	-0.715988	0	12.7687	-3.78332	4.33572	8.29577	-0.800892	6.32796	11.077	-0.72078	0	10.6889	-3.54707	0	4.55077	-2.47269
Chr02	227139826	227152414	CsTGY02G0003305	CsTGY02G0003305a	CsTGY02G0003305b	31.5986	65.6038	-1.03079	34.8943	46.2135	-0.395445	35.6153	44.4247	-0.31103	38.4374	57.709	-0.574016	26.6449	38.5751	-0.517577	31.0278	48.6812	-0.633375	27.1356	43.9521	-0.675991	30.1052	40.4081	-0.412756	34.5013	47.7982	-0.458956	29.9151	42.0927	-0.47913
Chr02	228623507	228629489	CsTGY02G0003314	CsTGY02G0003314a	CsTGY02G0003314b	11.2682	12.5798	-0.146541	16.1981	4.62693	1.61183	15.8944	7.28385	1.02817	16.2717	16.4593	-0.0155847	3.77992	5.99085	-0.548481	6.75373	5.653	0.220886	3.60678	1.88161	0.676887	9.86365	7.67002	0.325401	7.22006	2.99114	1.04235	2.42039	2.40951	0.00459895
Chr03	4766686	4767571	CsTGY03G0000038	CsTGY03G0000038a	CsTGY03G0000038b	1312.47	2383.34	-0.860203	910.473	1695.38	-0.896185	840.052	1518.99	-0.853794	985.143	1861.28	-0.917201	446.329	902.952	-1.01491	995.821	1790.18	-0.845505	623.289	1173.63	-0.911924	1045.96	1889.69	-0.852705	1064.75	1938.66	-0.863931	743.915	1389.01	-0.899943
Chr03	4878084	4885505	CsTGY03G0000046	CsTGY03G0000046a	CsTGY03G0000046b	7.67054	30.7352	-1.87189	14.0886	27.3398	-0.909369	19.3762	39.3847	-0.98692	14.9095	32.52	-1.07514	17.0337	53.337	-1.59124	25.5208	57.5892	-1.14351	30.168	64.5975	-1.07357	0	35.5101	-5.19023	21.5181	42.9793	-0.96574	29.7025	61.3086	-1.02108
Chr03	5317228	5318655	CsTGY03G0000057	CsTGY03G0000057a	CsTGY03G0000057b	0	0.961321	-0.971826	0	1.46905	-1.30395	0	5.22084	-2.63711	0	3.35848	-2.12383	0	0.534469	-0.617739	0	0.502428	-0.587296	0	0.27463	-0.350079	0	0.80218	-0.849743	0	0.678217	-0.746929	0	0.196571	-0.258906
Chr03	6508037	6517262	CsTGY03G0000085	CsTGY03G0000085a	CsTGY03G0000085b	0.714345	11.058	-2.81426	3.97744	11.2301	-1.29696	2.65856	17.4174	-2.33172	8.42981	22.4417	-1.31378	2.7642	7.19611	-1.1226	1.55597	11.7438	-2.31785	3.13238	3.23428	-0.0351462	5.75731	16.402	-1.36473	3.04308	11.1473	-1.5871	1.8746	5.36188	-1.14609
Chr03	7999763	8001424	CsTGY03G0000129	CsTGY03G0000129a	CsTGY03G0000129b	8.86989	17.4271	-0.900719	10.9937	25.1571	-1.12492	20.6778	41.3058	-0.964636	13.2264	25.5014	-0.897499	8.35116	17.5582	-0.988841	17.0359	34.0515	-0.958601	33.2819	67.4486	-0.997574	11.0365	22.2578	-0.9503	18.2823	36.0087	-0.94059	39.9037	75.7723	-0.908356
Chr03	8560587	8567857	CsTGY03G0000137	CsTGY03G0000137a	CsTGY03G0000137b	5.3111	1.65391	1.24977	4.4129	4.29528	0.0316953	4.6722	0.676058	1.75884	4.26017	2.14823	0.740567	4.60776	1.65297	1.07982	6.61714	2.19206	1.25476	6.38826	3.35299	0.763228	5.25771	1.87607	1.12154	6.75421	2.40975	1.18532	9.08583	2.48229	1.53422
Chr03	8681921	8683887	CsTGY03G0000142	CsTGY03G0000142a	CsTGY03G0000142b	0.762633	2.1013	-0.815143	0.994779	6.98111	-2.00036	2.01255	7.0417	-1.41651	0.767908	2.33383	-0.915135	0	0.637635	-0.711614	0.348517	1.02874	-0.58921	0.070179	0.940311	-0.858436	1.24395	3.77962	-1.09085	0.483426	1.259	-0.606753	0.247071	0.746351	-0.4858
Chr03	8710433	8727576	CsTGY03G0000145	CsTGY03G0000145a	CsTGY03G0000145b	23.5459	56.9418	-1.23912	42.6084	90.0266	-1.06168	50.109	92.7854	-0.875786	44.301	103.475	-1.20554	40.6291	99.5205	-1.27182	40.4813	92.4734	-1.17209	41.7512	92.0329	-1.12177	31.4568	71.1716	-1.15291	33.7485	81.7406	-1.25165	36.7623	75.282	-1.0144
Chr03	9291791	9299274	CsTGY03G0000162	CsTGY03G0000162a	CsTGY03G0000162b	0	53.9258	-5.77941	0	38.3217	-5.29725	0	34.4435	-5.14745	33.412	49.3402	-0.548796	27.6896	35.6832	-0.354594	20.7517	31.9745	-0.600225	21.7269	49.421	-1.14962	31.8191	41.1399	-0.360648	27.5719	39.9244	-0.518365	21.009	30.5628	-0.520133
Chr03	10005282	10007330	CsTGY03G0000176	CsTGY03G0000176a	CsTGY03G0000176b	0	14.8312	-3.9847	0	6.32266	-2.87237	0	8.44997	-3.24031	0	8.30822	-3.2185	0	1.7475	-1.45812	0	4.32924	-2.41393	0	0.397635	-0.482988	0	5.18999	-2.62994	0	7.73162	-3.12625	0	0.411158	-0.49688
Chr03	10388411	10403446	CsTGY03G0000186	CsTGY03G0000186a	CsTGY03G0000186b	2.74736	4.14586	-0.457537	0	6.06184	-2.82004	0.948453	8.67472	-2.31189	2.84684	4.77174	-0.585333	2.84015	4.98641	-0.640527	0	5.42089	-2.68277	4.85637	7.15864	-0.478323	3.91473	5.44516	-0.391105	2.6836	5.52574	-0.825026	1.40025	2.58317	-0.578049
Chr03	10410191	10415584	CsTGY03G0000188	CsTGY03G0000188a	CsTGY03G0000188b	5.23685	17.6058	-1.57686	8.55334	13.275	-0.579409	7.9923	13.6599	-0.705115	8.76538	15.634	-0.768389	3.62356	10.9931	-1.37513	3.98755	10.369	-1.1887	6.00228	10.4212	-0.705823	5.23276	14.3241	-1.29786	5.39755	11.5556	-0.972736	1.23722	4.41545	-1.27538
Chr03	10418403	10420939	CsTGY03G0000189	CsTGY03G0000189a	CsTGY03G0000189b	6.76095	14.4295	-0.991389	5.63826	14.0656	-1.18238	8.03207	24.2461	-1.48293	8.86044	22.5898	-1.25844	9.24807	23.9556	-1.28401	8.59972	24.4554	-1.40691	6.66054	21.8852	-1.5789	4.5224	13.4963	-1.39232	7.25044	22.6568	-1.51971	11.0998	22.4193	-0.952711
Chr03	10622566	10624908	CsTGY03G0000197	CsTGY03G0000197a	CsTGY03G0000197b	35.3598	58.5164	-0.710944	47.0992	89.305	-0.908793	30.0538	62.5527	-1.03318	29.9082	55.7044	-0.87547	31.1324	59.3441	-0.909184	23.8535	48.7288	-1.00063	8.29174	14.6925	-0.756053	15.2463	28.6007	-0.865521	35.2109	60.4069	-0.761977	5.74909	9.66427	-0.66002
Chr03	10711514	10714716	CsTGY03G0000200	CsTGY03G0000200a	CsTGY03G0000200b	2.30777	6.20309	-1.12276	2.88762	4.53456	-0.509583	2.30531	4.8688	-0.828279	2.6713	4.43083	-0.564879	5.54688	9.234	-0.644489	2.98517	4.90509	-0.567319	2.76473	4.98566	-0.668964	7.20351	13.1723	-0.788757	3.0657	6.85363	-0.949858	2.4453	5.70612	-0.960847
Chr03	10731755	10736098	CsTGY03G0000202	CsTGY03G0000202a	CsTGY03G0000202b	158.488	296.445	-0.899173	179.094	308.117	-0.779406	98.4143	190.768	-0.947834	155.152	286.836	-0.882297	60.6169	124.615	-1.02761	68.0906	119.828	-0.806395	96.5572	165.25	-0.769031	95.8396	169.907	-0.819546	140.949	248.481	-0.813554	73.991	132.668	-0.833867
Chr03	10954894	10957455	CsTGY03G0000212	CsTGY03G0000212a	CsTGY03G0000212b	142.465	248.901	-0.800657	92.2082	160.126	-0.789661	42.4213	119.756	-1.47562	39.9453	91.2897	-1.17247	54.721	104.615	-0.922524	76.6423	135.54	-0.814406	41.5682	61.4758	-0.553523	76.2103	137.563	-0.843677	90.7944	170.009	-0.897595	34.0443	59.8101	-0.795132
Chr03	11936712	11941348	CsTGY03G0000241	CsTGY03G0000241a	CsTGY03G0000241b	19.6557	29.2769	-0.551676	25.0033	40.6945	-0.681161	42.2807	62.4066	-0.550907	38.6615	53.1517	-0.449267	0	30.0699	-4.95745	19.4616	30.2724	-0.611973	13.7829	21.7013	-0.618846	21.9328	38.4945	-0.784243	25.49	36.3365	-0.495141	16.5505	22.6972	-0.433207
Chr03	12186016	12187434	CsTGY03G0000255	CsTGY03G0000255a	CsTGY03G0000255b	20.2073	8.16687	1.21006	19.8995	8.77464	1.09635	29.3199	12.9336	1.12169	30.4143	15.0417	0.969591	27.5332	13.5343	0.973176	30.3254	13.8922	1.07277	9.72613	4.21375	1.04073	52.4654	24.9103	1.04508	22.1768	10.1341	1.05769	28.4134	13.4272	1.02768
Chr03	12758737	12760056	CsTGY03G0000267	CsTGY03G0000267a	CsTGY03G0000267b	5.97634	15.1303	-1.20923	5.06702	11.1127	-0.997464	3.15902	8.36934	-1.1717	1.81764	5.92956	-1.29827	1.68968	3.62439	-0.781828	1.52218	4.16523	-1.03416	7.56431	17.1699	-1.08514	0.974118	1.77007	-0.488715	2.10945	5.39654	-1.04063	2.29252	4.61989	-0.771347
Chr03	13068595	13069560	CsTGY03G0000276	CsTGY03G0000276a	CsTGY03G0000276b	7.46845	2.88802	1.12306	12.9053	3.12835	1.752	18.266	5.16952	1.64283	19.4395	3.0713	2.3278	10.2834	7.07296	0.483038	11.6802	7.93314	0.505336	11.1874	13.5846	-0.25906	12.1662	5.86873	0.938728	12.9954	11.3016	0.186108	35.8556	23.2424	0.604351
Chr03	15141456	15145117	CsTGY03G0000323	CsTGY03G0000323a	CsTGY03G0000323b	0	2.08752	-1.62645	0	1.94791	-1.55969	0	6.74701	-2.95364	0	4.38159	-2.42803	0	2.80941	-1.92957	0.582738	2.5167	-1.1518	0	0	0	0	3.60578	-2.20345	0	1.81145	-1.49132	0	0	0
Chr03	15513714	15532134	CsTGY03G0000335	CsTGY03G0000335a	CsTGY03G0000335b	0	8.19309	-3.20055	7.15744	13.8331	-0.86263	0	25.646	-4.73585	10.887	19.1002	-0.757826	6.94047	12.0554	-0.717355	12.5485	22.2827	-0.781129	21.8451	37.1834	-0.741064	9.26052	19.175	-0.975464	10.6425	20.3277	-0.873327	8.42314	16.7931	-0.917039
Chr03	16054562	16055869	CsTGY03G0000353	CsTGY03G0000353a	CsTGY03G0000353b	1.54479	5.5271	-1.3589	3.03195	11.5118	-1.63374	1.49335	7.25495	-1.72717	0.875416	3.32417	-1.20521	4.59325	20.1857	-1.92133	3.08536	12.7027	-1.74593	1.27709	3.41179	-0.954173	1.48917	5.62496	-1.41225	2.50899	9.09858	-1.52503	0.706231	2.41223	-0.999901
Chr03	16233236	16245417	CsTGY03G0000364	CsTGY03G0000364a	CsTGY03G0000364b	5.33856	11.8988	-1.02501	7.89756	16.7833	-0.999039	12.8891	24.9492	-0.901741	8.39062	18.6897	-1.06815	4.12193	10.838	-1.20867	5.71297	14.2547	-1.18423	3.44035	9.30687	-1.21486	5.23328	10.4127	-0.872574	6.35008	16.4004	-1.24329	3.50212	9.3187	-1.19658
Chr03	16723673	16751745	CsTGY03G0000379	CsTGY03G0000379a	CsTGY03G0000379b	0	18.7397	-4.30302	14.3666	22.6527	-0.622208	11.8095	29.9356	-1.27205	18.9004	29.5102	-0.616497	18.2651	26.7188	-0.524871	22.2487	23.7225	-0.0886716	25.2471	30.7136	-0.272943	22.1763	28.7562	-0.360544	21.1884	28.7167	-0.421466	22.315	33.2153	-0.553384
Chr03	17809935	17814031	CsTGY03G0000409	CsTGY03G0000409a	CsTGY03G0000409b	20.4762	0	4.42466	24.6946	0	4.68339	31.4143	0	5.01856	21.3643	32.3522	-0.576587	29.6814	58.0794	-0.94529	31.3243	0	5.01455	46.3683	71.002	-0.604115	17.1663	28.4108	-0.69508	33.1889	52.7141	-0.651773	34.3935	0	5.14541
Chr03	18697108	18723965	CsTGY03G0000443	CsTGY03G0000443a	CsTGY03G0000443b	6.65235	1.42757	1.65639	9.20791	2.79479	1.42759	10.53	3.76853	1.27377	8.32024	2.32801	1.48571	5.74499	0.969873	1.77571	1.38111	0.603852	0.570096	5.97306	2.31672	1.07203	10.3431	2.86504	1.55327	5.94379	1.92624	1.24667	2.46064	0	1.79104
Chr03	20521236	20524417	CsTGY03G0000470	CsTGY03G0000470a	CsTGY03G0000470b	3.35436	8.13003	-1.06816	5.05823	8.97095	-0.718833	4.28429	8.83619	-0.896389	3.7238	8.18517	-0.959358	1.81441	5.61319	-1.23251	4.8126	10.1487	-0.93962	8.34363	20.5764	-1.2074	1.71562	5.274	-1.2081	2.63642	8.88725	-1.44305	3.12302	8.28272	-1.17085
Chr03	20566139	20570049	CsTGY03G0000473	CsTGY03G0000473a	CsTGY03G0000473b	2.96368	1.625	0.594522	3.57684	1.58357	0.824987	4.78955	2.86228	0.584	5.26923	2.50405	0.839265	12.2421	4.81899	1.18629	8.49504	4.04623	0.911967	17.7414	8.53926	0.974276	10.2369	2.78443	1.57009	6.73201	3.83807	0.676412	16.3329	6.49104	1.21027
Chr03	28501790	28510104	CsTGY03G0000581	CsTGY03G0000581a	CsTGY03G0000581b	73.1116	34.3928	1.06624	83.8357	39.2811	1.07457	30.8596	0	4.99366	34.581	0	5.15304	33.2747	0	5.09907	21.5077	10.4091	0.980229	5.92554	2.5134	0.979057	27.4276	12.539	1.07017	34.6865	0	5.15731	0	1.30287	-1.20343
Chr03	31487614	31497343	CsTGY03G0000655	CsTGY03G0000655a	CsTGY03G0000655b	0	26.6643	-4.78995	0	20.1335	-4.40146	0	6.70464	-2.94573	3.57828	4.0855	-0.151584	0	3.32675	-2.11328	10.0179	11.6628	-0.200742	0	1.66576	-1.41455	42.5584	51.5099	-0.269639	21.6786	24.5071	-0.169567	0	2.75805	-1.90998
Chr03	35043647	35047799	CsTGY03G0000721	CsTGY03G0000721a	CsTGY03G0000721b	4.67263	10.2942	-0.993496	4.72469	10.4104	-0.995076	6.75283	15.0443	-1.04927	6.33168	13.8109	-1.01445	4.9589	12.0431	-1.13017	7.66596	17.5199	-1.09565	9.52683	23.4858	-1.21787	5.53633	13.6326	-1.16264	6.15513	13.9264	-1.06082	8.51117	18.4109	-1.02917
Chr03	35241984	35253693	CsTGY03G0000725	CsTGY03G0000725a	CsTGY03G0000725b	13.3903	6.73244	0.896107	11.0536	4.83792	1.04593	14.1738	7.52703	0.831469	14.8032	9.19871	0.631834	12.8257	5.26227	1.1426	14.0443	7.18545	0.878085	8.13249	4.72745	0.673117	8.53105	6.02618	0.439896	9.18555	5.18516	0.719641	8.35479	4.62887	0.732861
Chr03	39533378	39553115	CsTGY03G0000816	CsTGY03G0000816a	CsTGY03G0000816b	8.12149	24.2042	-1.46632	13.2479	22.6062	-0.728414	21.8449	35.4567	-0.674312	19.8875	33.5426	-0.725736	10.4201	21.0846	-0.95147	11.1222	25.3583	-1.1206	11.1524	18.0397	-0.647769	13.5276	23.4057	-0.748425	11.5033	22.3908	-0.903635	5.94749	13.7223	-1.08344
Chr03	42448821	42451072	CsTGY03G0000861	CsTGY03G0000861a	CsTGY03G0000861b	35.282	100.926	-1.4902	30.1331	69.484	-1.17885	31.2977	63.0285	-0.987285	31.0854	84.4658	-1.41343	29.7848	43.7812	-0.540676	33.1909	56.6449	-0.753581	36.6176	54.4099	-0.558737	21.4217	71.8731	-1.70049	30.6364	67.7877	-1.12057	18.9855	38.1315	-0.969378
Chr03	46364295	46387474	CsTGY03G0000911	CsTGY03G0000911a	CsTGY03G0000911b	4.34338	5.06141	-0.181901	1.63613	11.6524	-2.26291	13.6323	19.3831	-0.478219	7.25866	12.8246	-0.743262	8.54545	13.6064	-0.613715	8.0092	11.7612	-0.50229	5.92673	14.8728	-1.19631	6.0695	8.46089	-0.420368	6.06648	10.35	-0.68363	0.479382	4.58676	-1.91702
Chr03	46442270	46455719	CsTGY03G0000913	CsTGY03G0000913a	CsTGY03G0000913b	0.063603	0	0.0889598	4.72314	0.26909	2.17301	8.17429	7.6187	0.0901251	4.77659	4.28549	0.128181	11.087	10.6865	0.0486185	11.2954	10.5522	0.0899438	12.3485	1.16779	2.62238	5.67732	0.696222	1.97694	8.16648	7.56719	0.0975466	0.309649	7.49936	-2.69817
Chr03	47556072	47560990	CsTGY03G0000927	CsTGY03G0000927a	CsTGY03G0000927b	1.89407	0.130221	1.3565	2.90413	0.193132	1.71025	8.50138	0.734658	2.45349	5.00234	0.318726	2.18638	0.282529	0.155432	0.150559	1.18759	0.139636	0.940771	0.584834	0.052089	0.591075	2.70811	0.034311	1.84201	1.49543	0.457777	0.775521	0.479636	0.090776	0.439887
Chr03	48186054	48201119	CsTGY03G0000952	CsTGY03G0000952a	CsTGY03G0000952b	1.68557	4.63405	-1.06894	0	5.82895	-2.77166	4.29787	10.1291	-1.07085	4.0665	8.71837	-0.939724	0.997775	2.18562	-0.67318	0	3.67729	-2.22567	0.694535	0.975453	-0.221294	1.18818	3.5351	-1.0514	2.45334	3.4192	-0.355792	0.776028	2.0719	-0.790477
Chr03	48478735	48505166	CsTGY03G0000960	CsTGY03G0000960a	CsTGY03G0000960b	0.631099	2.81724	-1.22668	2.68002	3.70601	-0.354793	3.08202	6.98047	-0.96719	2.13418	4.20751	-0.732507	2.43761	4.82867	-0.761761	2.76042	5.92097	-0.880082	1.98789	5.32299	-1.08148	1.33372	4.3437	-1.19521	1.24521	4.88623	-1.39049	2.00589	4.9256	-0.979169
Chr03	48681462	48681824	CsTGY03G0000965	CsTGY03G0000965a	CsTGY03G0000965b	33.8502	78.9326	-1.19762	37.3053	70.2782	-0.895918	41.2488	81.5176	-0.965792	60.3266	99.9615	-0.719221	37.073	66.2738	-0.821277	46.5368	80.7914	-0.782904	19.6065	42.5256	-1.07877	51.5423	88.0456	-0.761065	41.9914	79.7734	-0.909832	27.5987	51.9144	-0.887709
Chr03	49125310	49130095	CsTGY03G0000979	CsTGY03G0000979a	CsTGY03G0000979b	0.236479	1.013	-0.703112	0	4.21604	-2.38295	3.18566	12.1691	-1.65363	2.89106	11.5369	-1.68794	4.75909	26.4221	-2.25143	2.34127	11.6314	-1.91854	1.09016	6.22798	-1.78998	1.02907	6.13354	-1.8138	0	7.1308	-3.0234	1.921	7.01135	-1.45559
Chr03	50500966	50514313	CsTGY03G0001000	CsTGY03G0001000a	CsTGY03G0001000b	1.37378	5.78953	-1.51612	3.14547	11.9035	-1.63815	1.1458	6.27169	-1.76078	0.726208	14.4089	-3.15809	0.208775	0.679019	-0.474073	0	2.36777	-1.7518	0	0.331421	-0.412967	0.191688	1.54109	-1.09244	0.601285	2.2779	-1.03354	0.106394	0.989121	-0.846266
Chr03	54981363	54994260	CsTGY03G0001064	CsTGY03G0001064a	CsTGY03G0001064b	33.9387	65.7312	-0.933537	32.6489	58.7884	-0.829307	22.5792	42.7194	-0.890756	19.2791	38.0681	-0.946	5.70986	14.3034	-1.1895	9.32545	18.1298	-0.889617	6.13393	11.6211	-0.823065	14.7252	28.3838	-0.901942	16.095	30.5798	-0.885431	1.78971	7.63398	-1.62991
Chr03	55803338	55813582	CsTGY03G0001078	CsTGY03G0001078a	CsTGY03G0001078b	3.43191	7.33538	-0.911319	3.01261	8.4015	-1.22835	4.15241	10.1354	-1.11184	3.47514	9.30694	-1.20361	2.98513	5.1744	-0.631671	3.83053	8.82058	-1.02363	4.63886	5.50221	-0.205528	3.30491	7.2695	-0.941818	2.92352	7.78861	-1.16348	1.81003	3.62338	-0.718363
Chr03	56060462	56079226	CsTGY03G0001082	CsTGY03G0001082a	CsTGY03G0001082b	1.4285	6.35408	-1.59848	0	3.20648	-2.07261	0.97963	3.51582	-1.18976	0	6.50325	-2.90751	0	0.894184	-0.921576	0.680864	2.75804	-1.16078	0	0.679864	-0.748344	0.593968	1.8683	-0.847573	0.577692	1.71083	-0.780917	0	0.353903	-0.437124
Chr03	63307428	63320382	CsTGY03G0001216	CsTGY03G0001216a	CsTGY03G0001216b	51.3914	17.7012	1.4862	34.5465	12.5285	1.3937	41.1125	20.6529	0.95969	47.5798	20.6245	1.16769	42.8035	16.3203	1.33858	39.739	17.7235	1.12156	37.5065	17.79	1.03514	47.0266	18.002	1.33768	42.5029	20.4771	1.01831	35.2414	13.8027	1.29178
Chr03	63738212	63754721	CsTGY03G0001221	CsTGY03G0001221a	CsTGY03G0001221b	13.082	7.59659	0.71202	25.5027	14.6311	0.761718	70.0619	37.6317	0.87929	42.7841	26.6776	0.661688	68.199	33.1493	1.01889	66.299	34.4697	0.924001	79.4832	44.5797	0.820295	37.9653	20.8146	0.836898	40.0416	22.2106	0.822305	52.0474	28.0403	0.869228
Chr03	63880855	63899426	CsTGY03G0001224	CsTGY03G0001224a	CsTGY03G0001224b	10.9846	5.43563	0.897032	13.8948	4.36724	1.47256	22.2277	7.39499	1.46825	14.036	5.99665	1.10369	19.2295	3.32134	2.22691	17.4009	2.95593	2.21769	24.4065	2.83665	2.72728	23.2415	5.22885	1.96044	18.5802	4.01144	1.9661	15.3618	1.44727	2.74109
Chr03	73307039	73324986	CsTGY03G0001354	CsTGY03G0001354a	CsTGY03G0001354b	24.6837	9.34244	1.31228	14.6579	5.29233	1.31523	10.484	3.98236	1.20473	13.7857	5.15418	1.26456	16.4175	4.50571	1.66154	8.25598	4.97692	0.630984	3.56679	1.42234	0.914776	10.052	1.90344	1.92847	12.7262	4.47063	1.32715	11.0625	2.68541	1.71063
Chr03	77751063	77772283	CsTGY03G0001403	CsTGY03G0001403a	CsTGY03G0001403b	6.30786	1.95722	1.30521	6.83021	2.0744	1.34875	10.4957	3.08601	1.49232	10.2359	3.18162	1.42598	5.04757	3.57742	0.401819	7.83825	0	3.14376	6.65527	2.44036	1.1539	6.34879	2.2443	1.1796	5.43459	1.38743	1.43039	2.54078	0.415853	1.3224
Chr03	88704174	88712251	CsTGY03G0001542	CsTGY03G0001542a	CsTGY03G0001542b	7.83824	27.3135	-1.67966	17.7352	17.4054	0.0256237	23.9888	26.5974	-0.143251	20.3701	27.0837	-0.394134	12.5394	15.8359	-0.314378	20.3929	18.3003	0.14851	31.4332	32.4245	-0.0434354	27.916	41.7316	-0.563434	18.9288	23.0837	-0.273201	17.382	22.1138	-0.33046
Chr03	88814727	88820929	CsTGY03G0001545	CsTGY03G0001545a	CsTGY03G0001545b	5.95891	17.411	-1.40363	10.4504	21.0608	-0.946087	22.8816	48.1841	-1.0423	16.0511	38.3927	-1.20806	13.0066	34.9437	-1.35963	17.1195	36.86	-1.06313	21.3275	45.8294	-1.06859	12.9604	26.7764	-0.992513	15.399	35.5332	-1.1556	16.8386	37.6673	-1.11612
Chr03	88898801	88904149	CsTGY03G0001550	CsTGY03G0001550a	CsTGY03G0001550b	2.7126	6.9323	-1.09531	5.23374	11.4769	-1.00109	4.99043	14.2479	-1.34788	3.75608	10.5463	-1.27959	5.70189	12.2907	-0.987779	4.54025	12.6186	-1.29756	5.0998	13.0586	-1.20462	3.73285	8.13209	-0.948235	5.15226	9.89425	-0.824378	2.93585	6.99064	-1.02164
Chr03	92433176	92434039	CsTGY03G0001600	CsTGY03G0001600a	CsTGY03G0001600b	23.4667	53.744	-1.16188	44.2738	95.2914	-1.08873	45.3845	91.619	-0.997665	37.479	84.7521	-1.1561	22.1841	38.2605	-0.759947	27.2422	53.9729	-0.960869	19.4403	34.7804	-0.807751	12.5352	26.0477	-0.99879	24.2212	48.852	-0.983015	10.7608	20.8186	-0.891568
Chr03	94326855	94337279	CsTGY03G0001618	CsTGY03G0001618a	CsTGY03G0001618b	53.874	115.666	-1.08819	51.0101	99.5046	-0.950398	32.1173	70.1582	-1.10344	38.8163	88.9136	-1.17518	86.2855	202.045	-1.21798	57.7385	123.996	-1.08951	77.6073	151.042	-0.951738	44.0755	83.5528	-0.907509	51.2107	102.278	-0.984121	53.4802	111.447	-1.04545
Chr03	94524218	94544477	CsTGY03G0001622	CsTGY03G0001622a	CsTGY03G0001622b	3.87765	4.35098	-0.133618	7.01943	6.5233	0.0921331	5.73298	13.6859	-1.12511	6.47955	7.925	-0.2549	5.83019	7.50635	-0.316614	4.31937	5.31869	-0.248371	5.13182	5.22244	-0.0211667	3.23048	3.88168	-0.206554	3.61437	4.07539	-0.137385	1.06384	2.7829	-0.874159
Chr03	94675012	94695307	CsTGY03G0001625	CsTGY03G0001625a	CsTGY03G0001625b	1.41263	6.42244	-1.62129	2.72825	7.36392	-1.16568	3.04393	10.7257	-1.53585	2.63228	8.2631	-1.35062	5.17443	10.1107	-0.84757	3.83732	13.117	-1.54516	3.33693	10.5638	-1.41487	2.6975	9.53965	-1.5112	3.20241	11.3757	-1.55822	2.3327	8.47357	-1.50722
Chr03	95939075	95944618	CsTGY03G0001649	CsTGY03G0001649a	CsTGY03G0001649b	2.8051	2.71135	0.0359907	2.64408	2.83109	-0.0722022	1.81559	5.1312	-1.12273	6.33036	7.3142	-0.181693	0.231603	0.664015	-0.434131	0.707418	1.95975	-0.793657	0.285569	0.977337	-0.621152	1.18537	1.82564	-0.370698	1.59344	2.3031	-0.348953	0.118262	0.240851	-0.150072
Chr03	99692846	99699445	CsTGY03G0001694	CsTGY03G0001694a	CsTGY03G0001694b	1.9712	6.92158	-1.41474	1.01949	4.38363	-1.41459	1.9624	9.34001	-1.8034	1.55581	7.68542	-1.76481	0.363858	1.36538	-0.794377	0.864023	3.67239	-1.32574	0.417083	1.20912	-0.640548	1.52926	5.00268	-1.24689	0.968458	4.11681	-1.37818	0.266023	1.46901	-0.963627
Chr03	100272882	100306295	CsTGY03G0001697	CsTGY03G0001697a	CsTGY03G0001697b	2.45027	0.919056	0.846313	7.44282	3.66865	0.85472	27.479	12.6673	1.05917	12.2676	6.45536	0.831553	13.1573	6.17373	0.980754	13.4794	6.60397	0.929174	13.851	6.6928	0.948982	13.061	5.87757	1.03173	9.40106	3.29379	1.27641	5.01824	2.30324	0.865461
Chr03	100739604	100741253	CsTGY03G0001701	CsTGY03G0001701a	CsTGY03G0001701b	2.83749	4.16033	-0.427302	4.18608	6.96645	-0.619293	5.27872	12.0822	-1.05906	2.82157	4.50182	-0.525746	2.34798	4.11543	-0.611565	3.15929	5.84318	-0.718331	0.345784	0.819805	-0.435337	2.23987	5.12724	-0.919301	1.49776	3.12178	-0.722632	0.442025	0.666917	-0.209086
Chr03	116895522	116898131	CsTGY03G0001822	CsTGY03G0001822a	CsTGY03G0001822b	4.53153	4.73312	-0.0516432	3.65845	5.09412	-0.387569	4.7545	8.7569	-0.761732	4.99113	7.86758	-0.565711	5.22288	7.31068	-0.417383	2.44254	6.26192	-1.07688	7.26525	10.7091	-0.502495	8.81095	11.7346	-0.37629	3.88105	4.5977	-0.197642	5.2307	7.9378	-0.520525
Chr03	120248379	120275994	CsTGY03G0001862	CsTGY03G0001862a	CsTGY03G0001862b	9.13388	3.27617	1.2448	7.31668	3.11762	1.0142	8.74213	3.63336	1.07218	8.70913	4.19698	0.901669	6.87273	4.01553	0.650462	7.42467	4.52624	0.608322	7.92733	3.31332	1.04943	8.68984	3.74059	1.0314	9.98205	6.62026	0.527236	8.76324	4.64583	0.790174
Chr03	120278107	120299207	CsTGY03G0001863	CsTGY03G0001863a	CsTGY03G0001863b	14.0375	20.5694	-0.520424	13.0751	22.8396	-0.760211	17.1425	35.5979	-1.01238	16.4759	36.2376	-1.09139	14.8352	24.9737	-0.713915	13.8905	27.0371	-0.912947	15.1916	18.6949	-0.282572	15.9146	31.241	-0.930625	14.5409	25.1224	-0.749218	16.4429	21.7697	-0.384475
Chr03	121695111	121696836	CsTGY03G0001877	CsTGY03G0001877a	CsTGY03G0001877b	8.62876	4.13374	0.90734	7.20726	3.61062	0.83194	11.9973	3.93623	1.39673	15.8594	4.85583	1.52561	5.13647	1.781	1.14181	6.79948	2.38576	1.2039	2.20736	0.595026	1.00781	8.69202	2.56918	1.4412	9.36347	4.0103	1.04854	3.53823	1.06538	1.13572
Chr03	121917975	121919849	CsTGY03G0001879	CsTGY03G0001879a	CsTGY03G0001879b	18.2161	4.03321	1.93276	15.0471	6.13297	1.16974	23.9339	8.47672	1.39565	27.7786	10.1842	1.36354	12.8619	4.31648	1.38259	19.5015	6.6778	1.41696	8.47147	3.90453	0.949474	18.7651	6.36387	1.42442	25.3607	9.80285	1.28697	22.0799	8.70561	1.24974
Chr03	135658101	135668848	CsTGY03G0002011	CsTGY03G0002011a	CsTGY03G0002011b	18.1147	62.5013	-1.73211	16.2966	46.4031	-1.45449	20.436	36.8962	-0.822019	18.5215	37.4011	-0.976086	14.8686	29.4298	-0.939309	11.4454	24.2483	-1.02057	3.38168	21.7151	-2.3741	8.05676	24.3844	-1.48688	9.54966	25.3321	-1.31963	2.53672	14.7681	-2.15652
Chr03	136128673	136135405	CsTGY03G0002016	CsTGY03G0002016a	CsTGY03G0002016b	12.7082	3.06293	1.75445	9.12989	1.95293	1.7784	5.44289	4.78557	0.155249	11.7605	6.12547	0.840626	3.03675	1.07157	0.962471	4.70395	3.36568	0.385755	3.06284	1.04158	0.992805	8.03313	4.721	0.65896	6.59068	7.00318	-0.0763452	2.85	0.947482	0.983249
Chr03	145928133	145928480	CsTGY03G0002090	CsTGY03G0002090a	CsTGY03G0002090b	8.30435	0	3.21791	0	0	0	0	0	0	0	0.108017	-0.14798	0	0	0	0	0	0	0	0	0	0	0	0	0.154025	0	0.206674	0.262211	0	0.335953
Chr03	154044203	154045809	CsTGY03G0002171	CsTGY03G0002171a	CsTGY03G0002171b	1.21596	0	1.14793	1.12547	2.03056	-0.511803	8.66279	3.84965	0.994558	3.09537	2.06348	0.418822	18.2852	19.7428	-0.105114	30.8939	16.0216	0.905915	34.0079	5.59009	2.40931	6.0895	5.73666	0.0736514	7.93353	5.22548	0.521046	7.19551	8.31828	-0.185229
Chr03	154155462	154157834	CsTGY03G0002172	CsTGY03G0002172a	CsTGY03G0002172b	6.0043	0.706977	2.0368	4.30426	0.226432	2.11268	7.0961	0.998427	2.01836	4.16171	0.469493	1.81253	1.26544	0.356056	0.740373	3.14155	0.340192	1.62773	0.445519	0.009654	0.517727	10.9596	1.60122	2.2009	2.72462	0.28012	1.54082	0.611838	0.051058	0.616864
Chr03	154178975	154185492	CsTGY03G0002173	CsTGY03G0002173a	CsTGY03G0002173b	52.6983	20.4009	1.32721	67.6789	22.7803	1.5301	81.402	49.0831	0.718356	63.2897	41.3918	0.600802	65.9154	209.755	-1.65516	75.5022	110.585	-0.544573	39.4293	43.509	-0.138697	36.005	64.6081	-0.826153	66.4027	67.2857	-0.0187781	69.5544	65.1544	0.0929003
Chr03	154302171	154315390	CsTGY03G0002175	CsTGY03G0002175a	CsTGY03G0002175b	2.42545	0.148316	1.57677	2.86008	0.797155	1.10292	7.68496	0.888176	2.20153	4.98657	1.01473	1.57114	1.81206	0.110007	1.34106	2.96527	0.449934	1.45143	0.310466	0	0.39008	18.0326	2.01797	2.65682	1.95701	0.492038	0.986853	0.187101	0	0.247443
Chr03	155812559	155816399	CsTGY03G0002189	CsTGY03G0002189a	CsTGY03G0002189b	7.01593	2.44993	1.2163	8.20208	5.70333	0.457082	11.5245	5.64488	0.914435	6.54834	6.31701	0.044905	1.95269	1.50179	0.239069	2.9828	3.02486	-0.0151549	2.36666	0.838009	0.873176	3.45113	2.03735	0.551359	3.95198	2.16039	0.647902	3.06662	2.43426	0.243832
Chr03	161373605	161385909	CsTGY03G0002245	CsTGY03G0002245a	CsTGY03G0002245b	4.43812	2.24812	0.743504	8.87384	1.62251	1.91266	14.8482	1.90501	2.4477	10.0852	2.56221	1.63779	8.75589	1.47285	1.9801	7.55631	0.924738	2.15233	9.09379	1.91394	1.79243	7.35488	0.936132	2.10944	6.35081	1.70486	1.44235	3.91811	1.00812	1.29226
Chr03	161403538	161408913	CsTGY03G0002246	CsTGY03G0002246a	CsTGY03G0002246b	154.346	70.3205	1.1231	115.309	59.7241	0.937623	95.9393	54.2817	0.810279	97.95	50.3318	0.946847	16.7638	6.41333	1.26075	42.1414	20.0183	1.03743	18.6467	8.26762	1.08401	37.6092	21.3887	0.786176	58.6627	26.2982	1.12802	14.7053	5.26907	1.32493
Chr03	161594026	161597207	CsTGY03G0002251	CsTGY03G0002251a	CsTGY03G0002251b	12.4101	6.2555	0.88617	8.6833	3.44837	1.12222	10.8387	3.68564	1.33719	15.6998	1.92097	2.51531	22.7925	14.8754	0.583716	9.89778	6.00721	0.637122	21.8084	12.9295	0.711429	21.5889	11.8973	0.808543	14.841	9.96448	0.530829	16.514	13.5132	0.271143
Chr03	172146549	172155543	CsTGY03G0002436	CsTGY03G0002436a	CsTGY03G0002436b	0	0.241977	-0.312638	0.039948	0.875553	-0.850805	0.354806	0.787855	-0.400143	0.19779	1.05039	-0.775523	2.7016	8.47121	-1.3554	1.7151	3.99679	-0.879997	8.58498	25.4342	-1.46356	0	0.794029	-0.843203	4.80235	13.3854	-1.3099	33.3824	81.0766	-1.2553
Chr03	172321207	172339288	CsTGY03G0002439	CsTGY03G0002439a	CsTGY03G0002439b	18.3674	49.2672	-1.37599	10.6762	17.778	-0.685475	4.1267	11.706	-1.30941	8.87031	26.36	-1.4709	6.55699	7.25592	-0.127618	4.45749	2.33445	0.71079	0.564082	1.07421	-0.407244	14.6444	16.6238	-0.171876	12.7149	13.095	-0.0394413	5.50466	4.16545	0.332579
Chr03	173052120	173054613	CsTGY03G0002449	CsTGY03G0002449a	CsTGY03G0002449b	7.27378	1.42468	1.77075	2.56531	0.83625	0.957265	4.89924	2.69051	0.676706	2.27236	2.98933	-0.285814	5.29103	2.14593	0.999808	2.69444	0.952163	0.920282	5.63511	0.723847	1.94449	2.19115	0.787083	0.836469	11.3398	3.01351	1.62038	1.68431	0.227957	1.12829
Chr03	175897888	175917343	CsTGY03G0002483	CsTGY03G0002483a	CsTGY03G0002483b	20.7511	34.726	-0.715882	33.0118	52.265	-0.647151	34.173	54.6741	-0.66254	29.6698	49.6261	-0.72306	19.1169	31.0406	-0.671492	21.3902	37.746	-0.791183	9.46793	27.942	-1.46719	20.8107	33.4812	-0.660775	20.2195	36.1709	-0.808785	8.05532	14.9749	-0.818965
Chr03	180519701	180521057	CsTGY03G0002532	CsTGY03G0002532a	CsTGY03G0002532b	14.2414	42.1804	-1.50238	17.5601	51.9165	-1.51152	16.944	31.2922	-0.847681	14.8958	35.4684	-1.198	18.7824	53.5948	-1.46455	19.8267	51.2687	-1.32752	30.8	93.967	-1.5784	26.6365	62.9742	-1.21091	26.9159	69.4246	-1.335	25.4893	83.1648	-1.66781
Chr03	181023553	181027320	CsTGY03G0002539	CsTGY03G0002539a	CsTGY03G0002539b	7.65112	12.231	-0.612968	5.35931	13.7992	-1.21857	13.273	26.8146	-0.962551	9.9736	22.2611	-1.08388	0.735493	2.85243	-1.15042	3.03236	5.86315	-0.767248	0.986383	1.60214	-0.389555	3.40687	8.55428	-1.11639	4.45382	6.99177	-0.551247	0.885807	2.9113	-1.05247
Chr03	181406196	181409988	CsTGY03G0002548	CsTGY03G0002548a	CsTGY03G0002548b	13.7769	20.0198	-0.508404	13.096	31.0175	-1.18357	13.4445	21.5991	-0.645748	7.19778	11.7844	-0.641076	76.5008	125.685	-0.708965	27.1751	44.832	-0.701933	37.0911	71.8305	-0.93509	33.2332	51.4111	-0.614474	90.2236	138.962	-0.617558	346.164	614.581	-0.826331
Chr03	184191697	184194951	CsTGY03G0002590	CsTGY03G0002590a	CsTGY03G0002590b	7.99576	0	3.16925	8.34737	0	3.22456	0	0	0	10.9498	0	3.57891	9.75347	0	3.42673	7.40838	0	3.07183	9.33075	0	3.36887	8.27657	0	3.21359	7.15289	0	3.02731	7.61981	0	3.10766
Chr03	184512782	184514478	CsTGY03G0002597	CsTGY03G0002597a	CsTGY03G0002597b	6.83508	15.159	-1.04432	9.78892	14.5296	-0.525469	5.30996	10.7072	-0.891697	6.30328	10.166	-0.612494	12.0133	18.395	-0.575702	14.7539	20.6676	-0.459833	33.9651	55.623	-0.695472	7.43089	16.6118	-1.06278	12.2201	20.9767	-0.733239	24.1484	36.7133	-0.584606
Chr03	190988348	190994718	CsTGY03G0002672	CsTGY03G0002672a	CsTGY03G0002672b	3.86517	6.62938	-0.649074	6.28986	9.99532	-0.592927	12.7056	16.4053	-0.344758	7.16666	13.0008	-0.777691	5.69454	18.9099	-1.57243	8.83405	16.7518	-0.852109	7.00502	8.94257	-0.312714	6.06489	7.62823	-0.288396	7.44368	11.0321	-0.510944	10.3158	12.0093	-0.201206
Chr03	196428333	196436691	CsTGY03G0002740	CsTGY03G0002740a	CsTGY03G0002740b	0	3.44971	-2.15371	0	8.9623	-3.31648	0.135093	8.95499	-3.13261	0	7.5296	-3.09248	0	1.81275	-1.49198	0.113602	2.55835	-1.67597	0	0.225187	-0.293002	0	3.99726	-2.32114	0	4.72096	-2.51626	0	0.497581	-0.582634
Chr03	196438583	196443580	CsTGY03G0002741	CsTGY03G0002741a	CsTGY03G0002741b	6.74791	16.1368	-1.14522	7.53811	13.2094	-0.734852	4.85888	12.5545	-1.21008	9.13814	18.2159	-0.922505	3.57939	8.72112	-1.08597	5.66734	9.1799	-0.610541	4.96886	10.6536	-0.965243	7.14304	13.9173	-0.873346	6.44403	14.8274	-1.08826	2.07959	4.74234	-0.898901
Chr03	196772209	196808910	CsTGY03G0002751	CsTGY03G0002751a	CsTGY03G0002751b	17.1794	40.1929	-1.18009	19.1547	37.1626	-0.92104	19.7245	44.5709	-1.13677	18.2612	41.9099	-1.15561	18.1341	44.1291	-1.23791	18.8452	41.8487	-1.11046	23.6853	65.3121	-1.42562	22.7119	49.3116	-1.08528	17.2833	44.4208	-1.31283	31.8362	79.6174	-1.29581
Chr03	197438634	197446077	CsTGY03G0002760	CsTGY03G0002760a	CsTGY03G0002760b	63.0712	137.51	-1.11224	44.7298	88.4096	-0.967295	33.9312	68.5676	-0.993901	39.6452	73.9949	-0.883708	37.6634	74.4101	-0.96379	36.0749	77.2676	-1.07797	32.2124	72.1643	-1.13942	35.991	87.3875	-1.25667	50.7269	104.754	-1.03173	31.6386	71.9983	-1.16128
Chr03	198267183	198271819	CsTGY03G0002778	CsTGY03G0002778a	CsTGY03G0002778b	4.0377	9.91842	-1.11593	5.42784	14.316	-1.25263	7.56331	23.5085	-1.51704	8.42653	20.3451	-1.17911	2.80608	5.89827	-0.857928	2.80782	5.61798	-0.797424	2.68904	3.66656	-0.339116	2.89019	6.2362	-0.895393	4.53841	8.48287	-0.775852	1.09487	1.54749	-0.282214
Chr03	203754214	203761510	CsTGY03G0002864	CsTGY03G0002864a	CsTGY03G0002864b	3.35973	8.90306	-1.18364	5.65218	12.6936	-1.0416	7.13163	15.8874	-1.05434	12.2622	25.9229	-1.02151	10.0137	22.3165	-1.08205	5.6021	9.96035	-0.731298	10.2744	20.1518	-0.907738	22.3121	46.166	-1.01667	12.3479	24.5317	-0.93568	5.93534	12.6488	-0.976732
Chr03	204705864	204722477	CsTGY03G0002892	CsTGY03G0002892a	CsTGY03G0002892b	5.72728	16.9827	-1.41851	13.305	27.4805	-0.993453	26.4557	48.1918	-0.841314	24.3201	45.0649	-0.863386	14.27	24.1624	-0.720564	13.9566	24.0128	-0.741885	7.22216	12.6887	-0.735392	9.84187	20.6756	-0.99946	11.6606	19.5281	-0.697257	9.85597	16.0295	-0.649549
Chr03	207303070	207308873	CsTGY03G0002940	CsTGY03G0002940a	CsTGY03G0002940b	1.77086	1.63263	0.0738301	4.63319	5.6064	-0.229911	13.8832	16.7376	-0.253125	10.2944	8.95877	0.181564	5.98863	15.8654	-1.27098	11.0648	25.5836	-1.13973	10.254	45.4619	-2.04561	4.28492	7.64679	-0.710283	5.17907	11.9443	-1.06686	2.91714	10.3261	-1.53178
Chr03	209560740	209565680	CsTGY03G0002972	CsTGY03G0002972a	CsTGY03G0002972b	112.58	80.5219	0.478449	92.1249	58.5558	0.644924	78.324	46.18	0.749583	92.0584	55.549	0.718635	93.3797	56.7452	0.708775	116.545	65.261	0.826981	202.92	98.5528	1.03447	113.567	67.002	0.752538	109.794	71.0907	0.619997	170.551	98.6186	0.784151
Chr03	209779019	209788454	CsTGY03G0002981	CsTGY03G0002981a	CsTGY03G0002981b	6.46804	17.3796	-1.2993	9.61837	27.8205	-1.44053	15.8214	44.3636	-1.43124	8.19687	27.1639	-1.61463	5.73038	12.3283	-0.985735	9.81422	23.6449	-1.18836	13.2727	30.8262	-1.15696	7.75742	22.6298	-1.43203	10.9364	28.3209	-1.29656	1.94153	8.44841	-1.68351
Chr03	210617109	210637820	CsTGY03G0002987	CsTGY03G0002987a	CsTGY03G0002987b	36.5593	22.4713	0.678273	34.806	17.7016	0.937039	41.8833	26.6611	0.632554	35.4935	19.9471	0.800891	22.7242	12.246	0.840805	30.6221	14.449	1.03342	35.674	22.0201	0.671863	29.634	15.9445	0.854314	39.4926	23.8959	0.70175	10.5172	7.99841	0.356054
Chr03	214951793	214969771	CsTGY03G0003024	CsTGY03G0003024a	CsTGY03G0003024b	1.62849	2.6979	-0.492471	4.91842	9.8053	-0.868456	9.52284	22.9158	-1.18444	4.77662	13.9332	-1.37022	10.9186	25.6788	-1.16248	8.40061	21.2914	-1.24566	7.5682	16.9473	-1.0667	3.78817	7.99578	-0.909773	6.57472	17.3377	-1.27555	9.2349	28.0616	-1.50562
Chr03	215011384	215013016	CsTGY03G0003025	CsTGY03G0003025a	CsTGY03G0003025b	8.04993	16.1525	-0.922439	9.3412	19.3227	-0.974686	6.21626	13.9403	-1.04989	8.26411	16.2217	-0.894507	1.90886	2.93321	-0.435251	3.51079	7.51274	-0.916244	2.11342	4.28464	-0.763303	3.18212	7.30108	-0.989066	4.44942	9.44839	-0.939108	0.91497	2.38171	-0.820429
Chr03	215060564	215066266	CsTGY03G0003026	CsTGY03G0003026a	CsTGY03G0003026b	1.28407	3.68185	-1.03547	1.26372	4.11951	-1.17731	11.3494	32.1677	-1.42534	7.71381	25.9274	-1.6277	0.293777	1.50527	-0.953376	0.85301	4.88627	-1.66748	0.37369	0.646871	-0.261671	2.43675	6.30515	-1.08787	1.32385	6.08301	-1.60785	0.500817	1.67468	-0.833618
Chr03	215066399	215080538	CsTGY03G0003027	CsTGY03G0003027a	CsTGY03G0003027b	0	13.4458	-3.85258	9.42408	18.7551	-0.922305	16.3647	32.2483	-0.937124	11.707	21.5387	-0.826773	0	82.8957	-6.39052	37.5412	75.1287	-0.98204	0	146.827	-7.20777	10.4539	25.2518	-1.19658	0	53.9949	-5.78123	0	67.3214	-6.09427
Chr03	215107607	215110611	CsTGY03G0003029	CsTGY03G0003029a	CsTGY03G0003029b	9.48458	33.4503	-1.71625	10.9219	31.0728	-1.42774	9.22936	29.101	-1.55709	13.3119	45.6617	-1.70502	0.123141	0.772783	-0.658477	2.16327	5.39304	-1.01508	0	1.07218	-1.05115	2.91594	9.77644	-1.46045	0.751302	7.0931	-2.20826	0.192478	0.57899	-0.405039
Chr03	216881201	216886802	CsTGY03G0003061	CsTGY03G0003061a	CsTGY03G0003061b	6.26579	11.1826	-0.745635	4.23168	11.4736	-1.25353	7.87835	16.0163	-0.938551	7.59954	17.2122	-1.08257	4.77283	9.29753	-0.834947	9.21051	18.7348	-0.950688	12.5671	25.1769	-0.948178	4.5949	9.02872	-0.841953	4.14555	10.7992	-1.19729	5.11939	11.1411	-0.988443
Chr03	217508899	217515020	CsTGY03G0003071	CsTGY03G0003071a	CsTGY03G0003071b	15.651	28.5929	-0.829643	19.7802	34.7626	-0.783238	36.2345	58.3701	-0.673098	22.5481	36.1881	-0.659233	26.4246	55.883	-1.05253	31.691	50.4633	-0.654648	52.6206	99.4709	-0.905918	21.734	35.3786	-0.678241	34.3016	65.1835	-0.90674	40.5386	81.857	-0.996169
Chr03	217594660	217595595	CsTGY03G0003075	CsTGY03G0003075a	CsTGY03G0003075b	1.83325	5.23901	-1.13886	0.905527	3.81155	-1.33631	0.847076	2.67596	-0.992877	1.14856	5.13211	-1.51301	0.034997	0.020093	0.0209259	0.211689	0.737712	-0.52017	0	0.280519	-0.356729	0.781304	2.19424	-0.842538	0.440513	1.61137	-0.858223	0.005274	0.093866	-0.121847
Chr03	217598391	217614789	CsTGY03G0003076	CsTGY03G0003076a	CsTGY03G0003076b	4.13345	10.9043	-1.21349	5.1708	8.99334	-0.69551	8.51757	14.9644	-0.746194	4.6094	13.3238	-1.35249	5.89079	10.5485	-0.744966	8.98506	12.1137	-0.393227	8.90227	14.6743	-0.662572	6.91182	10.6821	-0.562222	6.86421	10.9901	-0.608473	6.37407	8.06248	-0.297445
Chr03	217821989	217842144	CsTGY03G0003081	CsTGY03G0003081a	CsTGY03G0003081b	0	3.12503	-2.04441	2.9969	4.97025	-0.578908	4.12164	7.48677	-0.728611	3.29918	5.03579	-0.489482	3.32964	5.52831	-0.592462	0	5.19971	-2.6322	5.07719	10.0426	-0.861605	0.623451	6.99264	-2.29961	0	6.23405	-2.8548	0	5.96967	-2.80109
Chr03	217854730	217862804	CsTGY03G0003083	CsTGY03G0003083a	CsTGY03G0003083b	0	7.60274	-3.1048	0	7.13051	-3.02335	0	8.22985	-3.20631	2.09187	6.85546	-1.34522	0	6.11932	-2.83174	0.237433	4.27534	-2.09191	2.22573	3.48601	-0.475808	5.27665	8.81086	-0.644385	4.75524	8.94297	-0.788802	2.08811	4.14025	-0.735113
Chr03	217865647	217865916	CsTGY03G0003084	CsTGY03G0003084a	CsTGY03G0003084b	25.3626	90.9685	-1.80264	12.0096	47.0546	-1.8851	18.392	91.2476	-2.25005	53.9692	218.243	-1.99583	0.433962	2.78391	-1.39987	3.65798	16.2425	-1.88819	0.225741	1.27974	-0.895218	7.50738	34.3889	-2.05651	6.60081	29.9108	-2.02389	0.722296	6.01656	-2.02643
Chr03	218999401	219007121	CsTGY03G0003110	CsTGY03G0003110a	CsTGY03G0003110b	8.9607	11.24	-0.297283	5.83385	14.9456	-1.22239	9.99948	22.835	-1.11565	9.2545	17.7794	-0.872894	8.32209	15.0202	-0.781166	7.35697	15.7508	-1.00317	6.12388	8.8016	-0.460355	5.05231	13.0227	-1.21221	7.28076	13.0251	-0.760178	3.41869	6.15931	-0.696202
Chr03	219474333	219495382	CsTGY03G0003115	CsTGY03G0003115a	CsTGY03G0003115b	1.93302	3.25423	-0.53651	7.12578	11.4777	-0.618773	4.58487	24.2184	-2.17488	1.90262	12.0589	-2.16961	0	1.52736	-1.33763	0.254087	3.68017	-1.89992	0.966809	1.86689	-0.543629	0.539433	3.06224	-1.39988	0.053732	4.83888	-2.47018	0.137559	0.178862	-0.0514535
Chr03	220740111	220745014	CsTGY03G0003142	CsTGY03G0003142a	CsTGY03G0003142b	7.73496	25.6638	-1.61001	11.557	22.4509	-0.901155	13.4078	28.717	-1.04444	14.5339	33.944	-1.16963	4.581	9.87077	-0.96186	8.33042	15.9131	-0.858127	7.5141	19.1312	-1.2415	8.39589	19.3102	-1.1121	7.75476	14.6045	-0.833818	7.11993	11.0962	-0.575018
Chr03	221243977	221251984	CsTGY03G0003153	CsTGY03G0003153a	CsTGY03G0003153b	3.54019	8.18495	-1.01652	6.23103	10.1743	-0.627918	14.873	19.4342	-0.364405	11.0212	19.0931	-0.741119	8.12529	12.0403	-0.515031	11.4631	14.7985	-0.342124	9.37457	6.39558	0.488316	7.60253	12.2107	-0.618877	6.25496	11.7178	-0.809805	9.11941	7.97017	0.173918
Chr03	222113483	222115018	CsTGY03G0003171	CsTGY03G0003171a	CsTGY03G0003171b	0	0.156143	-0.20932	0.430771	1.59708	-0.8601	2.93459	7.04463	-1.03181	0.388315	3.649	-1.74359	6.50363	14.8925	-1.08268	2.00614	8.54008	-1.66609	8.86467	28.1596	-1.56363	0.822884	1.54975	-0.484131	1.8757	5.02905	-1.06802	5.15767	13.5018	-1.23578
Chr03	222610864	222611223	CsTGY03G0003177	CsTGY03G0003177a	CsTGY03G0003177b	2.49542	7.2693	-1.2423	1.44887	4.74286	-1.22965	6.30628	20.5624	-1.56131	6.14282	27.5179	-1.9973	2.0467	3.45216	-0.547259	3.50159	8.40147	-1.06245	5.69673	14.2863	-1.19071	2.67496	7.35884	-1.18557	5.68195	17.1797	-1.44399	12.9513	36.4102	-1.42303
Chr03	222740439	222747010	CsTGY03G0003181	CsTGY03G0003181a	CsTGY03G0003181b	29.9898	54.5528	-0.842065	37.429	81.4294	-1.10096	48.795	95.3086	-0.951664	37.7286	76.224	-0.995652	53.1151	96.7924	-0.853691	65.671	127.812	-0.950141	57.3651	106.412	-0.879977	43.1963	93.3873	-1.09467	62.131	119.045	-0.927159	56.4167	94.9251	-0.740438
Chr03	222747711	222751483	CsTGY03G0003182	CsTGY03G0003182a	CsTGY03G0003182b	6.50463	12.9188	-0.891186	6.49175	12.5505	-0.85497	8.28135	16.376	-0.904692	7.53061	15.8657	-0.98337	8.46054	14.6237	-0.723742	7.12704	19.3237	-1.32236	5.17413	18.2334	-1.6393	5.62659	10.3723	-0.779182	6.1233	14.594	-1.13037	5.02087	7.59672	-0.513814
Chr03	224979660	224991991	CsTGY03G0003195	CsTGY03G0003195a	CsTGY03G0003195b	107.219	205.083	-0.929277	141.73	299.356	-1.07338	128.558	280.898	-1.12157	107.418	236.608	-1.13199	9.93035	38.5851	-1.85662	36.9875	81.0074	-1.11023	12.1315	23.4901	-0.899168	12.5785	43.4532	-1.71096	34.2466	73.7869	-1.0853	5.31762	11.0154	-0.927433
Chr03	229348313	229351777	CsTGY03G0003232	CsTGY03G0003232a	CsTGY03G0003232b	5.49642	22.5614	-1.85871	7.91235	17.3655	-1.04312	11.2544	13.0936	-0.20174	9.5327	16.8211	-0.758715	15.9997	22.1985	-0.448519	17.6927	23.7632	-0.405723	32.4663	34.815	-0.097854	14.9699	17.9078	-0.243623	12.0582	20.6834	-0.731638	19.5782	29.3287	-0.55957
Chr04	2548778	2556852	CsTGY04G0000042	CsTGY04G0000042a	CsTGY04G0000042b	22.057	33.7457	-0.591631	16.3441	24.4073	-0.550799	18.9286	32.1262	-0.733128	25.1474	47.2869	-0.884966	9.24243	24.9815	-1.34293	9.79728	29.1524	-1.4816	5.82318	19.223	-1.56748	16.4145	39.9831	-1.23474	16.8232	29.5046	-0.775269	5.59965	19.3956	-1.6278
Chr04	2667896	2668809	CsTGY04G0000046	CsTGY04G0000046a	CsTGY04G0000046b	16.6847	30.3651	-0.826659	25.7472	30.5666	-0.239009	30.2553	24.9593	0.267848	34.5692	42.6943	-0.296817	8.50465	18.0867	-1.00587	15.3404	24.7391	-0.655517	11.5523	16.601	-0.487706	15.4851	24.3758	-0.622293	14.742	21.4986	-0.515211	15.918	18.1647	-0.17989
Chr04	3225200	3228918	CsTGY04G0000056	CsTGY04G0000056a	CsTGY04G0000056b	119.558	52.3814	1.17532	153.002	60.1738	1.33196	112.901	44.521	1.32318	142.724	54.3428	1.37683	178.709	98.5849	0.851665	104.427	58.8238	0.817449	68.1427	50.2926	0.430827	114.762	52.873	1.10353	125.39	49.827	1.31422	67.0374	45.3709	0.55311
Chr04	7668760	7672474	CsTGY04G0000130	CsTGY04G0000130a	CsTGY04G0000130b	5.54694	0.900573	1.78439	10.3668	2.84696	1.56303	9.32496	3.51552	1.19317	4.90367	1.19444	1.42776	1.71328	1.62744	0.0463817	2.4017	2.48719	-0.0358078	1.92989	3.08689	-0.480156	1.29459	0.49973	0.61353	2.37798	1.12527	0.668513	0.977498	1.19801	-0.15252
Chr04	13962529	13972907	CsTGY04G0000280	CsTGY04G0000280a	CsTGY04G0000280b	6.08761	1.99491	1.24279	4.74163	4.55979	0.0464315	5.37076	5.5219	-0.0338273	6.63146	4.34255	0.514431	6.64917	6.70175	-0.00988327	8.16271	7.02798	0.190737	11.6145	11.2929	0.0372545	4.51407	4.72694	-0.0546479	8.54479	4.11894	0.898867	7.93763	6.50226	0.252566
Chr04	16751723	16755800	CsTGY04G0000353	CsTGY04G0000353a	CsTGY04G0000353b	6.33036	3.24293	0.788823	3.62969	3.01785	0.204493	7.44951	0	3.07887	13.1695	5.78545	1.06227	0.495671	0	0.580793	2.29898	1.50873	0.39506	0.276175	0	0.351826	6.4819	3.36926	0.776017	3.39036	2.24172	0.43758	0.418427	0	0.504292
Chr04	19598604	19612903	CsTGY04G0000413	CsTGY04G0000413a	CsTGY04G0000413b	0	14.7915	-3.98107	20.0789	23.509	-0.217513	22.3395	26.2901	-0.225605	15.4827	19.4977	-0.314505	10.3948	13.0362	-0.300774	21.5503	24.8102	-0.194792	32.2744	38.329	-0.241183	13.5293	16.9563	-0.305521	19.7331	23.2441	-0.225702	16.0299	19.9564	-0.299316
Chr04	21082726	21084483	CsTGY04G0000444	CsTGY04G0000444a	CsTGY04G0000444b	24.1675	11.5367	1.00541	29.7678	19.637	0.576189	18.1599	15.3133	0.232035	20.6876	15.1572	0.424694	0.633082	1.71918	-0.735572	6.11594	1.78498	1.35339	1.3642	0	1.24135	1.7064	1.20777	0.293789	4.84795	0.314039	2.15392	1.26553	0	1.17985
Chr04	27628868	27629653	CsTGY04G0000543	CsTGY04G0000543a	CsTGY04G0000543b	0	0.187535	-0.24797	0.164704	0.28709	-0.14415	0.142711	0.661193	-0.539759	0.058091	0.536038	-0.53775	6.18193	14.6408	-1.12287	1.13531	3.25562	-0.994924	3.26503	8.12656	-1.09752	0.179929	0.390363	-0.236762	1.13313	3.80344	-1.1711	8.84025	25.521	-1.43037
Chr04	27805524	27811036	CsTGY04G0000547	CsTGY04G0000547a	CsTGY04G0000547b	2.90775	1.95708	0.402166	6.2561	2.98118	0.865998	12.9507	8.57901	0.54239	14.2994	5.59423	1.2142	1.86435	3.81629	-0.749714	2.65423	7.75436	-1.26043	6.49544	8.74633	-0.378847	4.64924	5.55409	-0.214337	3.10519	6.37924	-0.846024	3.50666	3.72161	-0.0672209
Chr04	28637479	28639555	CsTGY04G0000567	CsTGY04G0000567a	CsTGY04G0000567b	0	0	0	0	0.122372	-0.166551	0.750462	2.18261	-0.862472	0.172122	0.541745	-0.395441	9.15587	18.7888	-0.962371	5.60787	11.3026	-0.896707	16.2933	34.8572	-1.05205	3.9125	7.4421	-0.781145	5.59103	11.1845	-0.886474	38.0847	79.8868	-1.0493
Chr04	29755052	29757303	CsTGY04G0000599	CsTGY04G0000599a	CsTGY04G0000599b	41.3563	52.0772	-0.325514	21.7373	39.2371	-0.823466	23.4592	37.5405	-0.655997	22.1168	41.6745	-0.884433	5.9877	14.5669	-1.15559	12.7801	21.3276	-0.696244	5.27738	8.48164	-0.594976	12.0354	24.1226	-0.946551	16.0954	30.6297	-0.887675	6.60415	10.0463	-0.538706
Chr04	32771275	32777717	CsTGY04G0000665	CsTGY04G0000665a	CsTGY04G0000665b	3.03809	5.86025	-0.764587	0	6.15931	-2.83982	4.12279	6.34415	-0.519667	3.35196	5.51155	-0.581336	0	5.07757	-2.6035	0	4.83856	-2.54561	0	3.72918	-2.24159	0	6.38548	-2.88469	0	6.23119	-2.85423	0	3.66708	-2.22252
Chr04	36124257	36126700	CsTGY04G0000704	CsTGY04G0000704a	CsTGY04G0000704b	0	5.13993	-2.61822	0	0.616495	-0.692869	0	11.0155	-3.58683	0	11.0869	-3.59537	0	3.01804	-2.00649	0	5.05335	-2.59773	0	0.372403	-0.456704	0	5.97501	-2.8022	0	0.72765	-0.788811	0	3.78458	-2.25839
Chr04	36390850	36399265	CsTGY04G0000711	CsTGY04G0000711a	CsTGY04G0000711b	5.44221	0	2.68756	0	0	0	0	0	0	5.14104	0	2.61848	0	0	0	0	0	0	0	0	0	0	0	0	5.79793	0	2.76509	1.22621	0	1.15459
Chr04	39298241	39298836	CsTGY04G0000781	CsTGY04G0000781a	CsTGY04G0000781b	179.093	123.491	0.532701	451.799	309.436	0.544574	149.168	109.941	0.436787	194.495	151.685	0.356576	986.58	687.996	0.519402	745.722	472.741	0.656474	75.048	35.1799	1.07172	93.6171	62.1579	0.583136	275.791	206.941	0.412617	214.923	134.121	0.676259
Chr04	39475023	39500773	CsTGY04G0000784	CsTGY04G0000784a	CsTGY04G0000784b	2.94066	1.53965	0.633806	8.81944	3.00479	1.29391	12.0639	3.74401	1.46141	6.49018	3.7981	0.642537	7.88536	4.84793	0.603504	10.1865	6.59722	0.558217	7.65806	1.81435	1.62124	2.59106	1.31936	0.630682	3.86149	3.34284	0.162759	3.4058	1.26257	0.961443
Chr04	42858236	42874245	CsTGY04G0000842	CsTGY04G0000842a	CsTGY04G0000842b	41.8831	22.7415	0.852999	39.3786	25.5979	0.602281	56.504	37.2549	0.588016	45.246	27.5372	0.696483	51.6579	23.1509	1.12458	51.9177	37.2983	0.466471	56.3009	35.3144	0.658017	80.6397	50.3161	0.66986	61.0904	38.0517	0.668985	60.1833	33.8436	0.812244
Chr04	44182464	44185736	CsTGY04G0000869	CsTGY04G0000869a	CsTGY04G0000869b	0.118796	0.059046	0.0791817	0.404683	0.047236	0.423658	2.29291	0.421655	1.21179	0.746103	0.133694	0.623107	15.4803	2.92255	2.07088	4.49291	0.668435	1.71908	0	0	0	0.113694	0	0.155353	0.642521	0.179866	0.477289	0.327906	0.158998	0.196275
Chr04	45739866	45754618	CsTGY04G0000893	CsTGY04G0000893a	CsTGY04G0000893b	16.1091	8.25708	0.886138	20.5057	8.83868	1.12818	18.1305	9.26742	0.897802	18.9353	8.1475	1.12388	7.1195	3.39501	0.885525	12.3905	4.85414	1.19369	7.53773	0.317556	2.69599	11.6787	4.74954	1.14089	11.8852	0.891174	2.76836	6.29788	0.427047	2.35445
Chr04	46910847	46915903	CsTGY04G0000914	CsTGY04G0000914a	CsTGY04G0000914b	0	0	0	1.85153	0	1.51173	0	0	0	5.61287	0	2.72528	5.82475	0	2.77078	1.17592	0	1.12163	0	0	0	0	0	0	0.593045	0	0.671787	0	0	0
Chr04	48780315	48784464	CsTGY04G0000939	CsTGY04G0000939a	CsTGY04G0000939b	7.00028	12.8093	-0.787523	7.76094	10.7659	-0.425455	8.25349	12.8271	-0.579429	5.88639	8.96076	-0.532506	9.53316	13.6357	-0.474557	7.49195	10.8228	-0.477404	4.13966	11.2688	-1.25525	5.32833	10.2623	-0.831599	8.76988	11.8317	-0.393302	7.3475	11.7932	-0.615961
Chr04	49188291	49191276	CsTGY04G0000947	CsTGY04G0000947a	CsTGY04G0000947b	2.64618	7.75877	-1.26434	3.15388	2.10647	0.419183	1.3173	2.0852	-0.412919	1.42	1.99171	-0.305963	0.644776	0.378796	0.254482	0	0	0	0.361423	0	0.445115	1.98215	1.68687	0.15043	1.47821	1.35164	0.075633	0.410731	0.252217	0.171958
Chr04	52016039	52029396	CsTGY04G0000978	CsTGY04G0000978a	CsTGY04G0000978b	19.7595	19.9678	-0.0144032	21.9352	19.0155	0.196447	27.2328	29.1698	-0.0957322	29.5252	28.0285	0.072531	17.2474	15.7385	0.12452	0	20.9655	-4.45717	12.6417	10.7764	0.212126	12.1869	10.8323	0.156374	17.3005	15.0364	0.190535	10.6831	10.751	-0.00835634
Chr04	53220702	53227260	CsTGY04G0001007	CsTGY04G0001007a	CsTGY04G0001007b	6.14748	3.02151	0.829695	5.43283	2.56534	0.851414	10.5196	3.2292	1.44563	6.26807	2.9207	0.890459	19.3613	7.86696	1.19932	15.2226	6.5803	1.09768	18.6696	7.93253	1.13883	8.0095	3.08425	1.14138	12.5834	5.09498	1.15615	18.2015	8.46073	1.02119
Chr04	59053596	59053924	CsTGY04G0001109	CsTGY04G0001109a	CsTGY04G0001109b	125.344	38.9066	1.66265	112.797	40.6829	1.44893	254.301	145.448	0.801807	131.125	41.8635	1.62408	761.626	422.427	0.848863	599.96	252.939	1.24279	1221.65	463.31	1.39685	329.118	114.293	1.51767	426.985	151.572	1.48807	2224.96	991.091	1.16589
Chr04	59537730	59541032	CsTGY04G0001115	CsTGY04G0001115a	CsTGY04G0001115b	13.4214	3.09919	1.8148	10.2446	3.64498	1.27549	12.5647	5.18092	1.13396	17.7659	4.17963	1.85719	4.12476	1.11924	1.27394	6.33958	2.88032	0.919523	4.81943	1.87827	1.01567	10.047	4.35314	1.04519	7.51822	2.09067	1.46263	4.18738	1.12784	1.28561
Chr04	59944847	59948649	CsTGY04G0001120	CsTGY04G0001120a	CsTGY04G0001120b	0.879215	0	0.91013	1.67951	0.605305	0.739123	22.4587	9.42857	1.16958	1.66538	0.281142	1.05691	47.9372	22.3518	1.0674	13.3123	5.47298	1.14475	55.9079	31.1252	0.824924	60.9787	18.4192	1.67429	16.1038	9.04714	0.767537	180.979	93.3829	0.947175
Chr04	60900363	60908560	CsTGY04G0001141	CsTGY04G0001141a	CsTGY04G0001141b	1.98899	8.73968	-1.70422	2.56283	4.60739	-0.654306	2.46788	5.70043	-0.950198	2.99466	5.35857	-0.670629	1.1053	4.16871	-1.29578	2.02301	5.21356	-1.03943	0.493651	6.48908	-2.32595	1.91462	2.01934	-0.0509239	1.24429	5.77979	-1.59498	0.48223	6.15415	-2.27101
Chr04	61161077	61173402	CsTGY04G0001145	CsTGY04G0001145a	CsTGY04G0001145b	3.6805	2.41188	0.456096	14.1767	6.34282	1.04745	26.2377	16.1652	0.66612	17.0167	8.72846	0.889055	15.5048	9.23492	0.689382	12.2569	7.55751	0.631484	10.4091	6.00392	0.703955	10.0883	6.02031	0.65943	9.86941	5.54108	0.732673	5.40615	2.44531	0.894825
Chr04	61174710	61175493	CsTGY04G0001146	CsTGY04G0001146a	CsTGY04G0001146b	20.19	9.54331	1.00706	25.5672	9.46742	1.34374	30.5584	11.2502	1.36522	37.3173	13.3463	1.41731	1.28851	0	1.19441	2.98644	1.5542	0.642231	2.00222	0.654168	0.859925	1.71576	0.426499	0.928876	4.08723	2.29337	0.627315	0.968856	0.11803	0.816399
Chr04	61700375	61722591	CsTGY04G0001158	CsTGY04G0001158a	CsTGY04G0001158b	0.913056	12.2516	-2.79222	22.4145	1.17895	3.4257	22.2699	12.976	0.735515	23.7758	2.71913	2.7359	10.9224	5.81683	0.8065	6.63771	2.68072	1.05315	1.89945	5.37038	-1.1356	20.5932	15.4254	0.394651	12.6525	2.02617	2.1736	0.142184	3.55318	-1.99508
Chr04	66446266	66448841	CsTGY04G0001196	CsTGY04G0001196a	CsTGY04G0001196b	0	0	0	0	0	0	9.5254	0	3.3958	7.49143	0	3.08601	0	0	0	16.1027	0	4.09615	0	0	0	0	0	0	0	0	0	1.99895	0	1.58446
Chr04	67358079	67361044	CsTGY04G0001204	CsTGY04G0001204a	CsTGY04G0001204b	1.61352	0.381009	0.92027	7.57415	1.72119	1.65575	14.7126	2.17233	2.30831	13.4662	1.14022	2.75685	24.3554	6.46601	1.76389	16.9096	3.27024	2.06834	0.595806	0.060157	0.590007	4.69864	1.12917	1.42033	8.27742	2.02718	1.61575	2.12113	1.59775	0.264805
Chr04	72666397	72669294	CsTGY04G0001232	CsTGY04G0001232a	CsTGY04G0001232b	0.67847	0	0.747147	3.08724	0.078821	1.92167	11.142	0.198374	3.34086	4.09945	0.368798	1.89743	87.0854	0.332968	6.04619	24.1923	0.107992	4.50696	6.00997	0.257246	2.47914	6.33063	0.072796	2.77256	6.94517	0.079229	2.88008	17.3017	0.255025	3.86619
Chr04	75733989	75737266	CsTGY04G0001254	CsTGY04G0001254a	CsTGY04G0001254b	0.067436	0.22074	-0.193606	0.204854	1.35484	-0.966771	0.674528	3.10558	-1.29383	0.756077	2.29253	-0.906839	1.99931	6.57756	-1.3371	0.989201	3.20181	-1.07882	0	0.500696	-0.585632	0.733643	1.7232	-0.651496	0.135265	0.745034	-0.620226	0.249265	0.308749	-0.0671089
Chr04	78626438	78629477	CsTGY04G0001279	CsTGY04G0001279a	CsTGY04G0001279b	0	0	0	0	0.044046	-0.0621853	0	0.27306	-0.3483	0	0.235855	-0.305509	0	5.97825	-2.80287	0	0.9245	-0.944484	0	0.358514	-0.442029	0	0.603782	-0.681478	0	0.138982	-0.187745	0	1.51867	-1.33266
Chr04	80632424	80635385	CsTGY04G0001294	CsTGY04G0001294a	CsTGY04G0001294b	1.78588	0.518954	0.875054	4.68823	0.676076	1.76289	5.05025	1.0511	1.5606	3.07795	0.760819	1.2116	6.98103	0.151635	2.79289	5.19612	0.039158	2.57595	0.529054	0	0.612639	1.86269	0.305942	1.13228	2.61673	0.15885	1.64199	0.548817	0.097808	0.496541
Chr04	81610299	81614302	CsTGY04G0001306	CsTGY04G0001306a	CsTGY04G0001306b	29.6378	15.7119	0.874434	31.8282	17.4601	0.830524	43.56	20.5486	1.04816	31.9815	13.7834	1.15768	5.55169	1.75204	1.25137	7.47778	3.37915	0.953033	3.21601	2.04862	0.467723	9.85919	3.01313	1.43612	15.9076	6.08801	1.25422	0.589735	0.353648	0.231934
Chr04	81977193	81988985	CsTGY04G0001312	CsTGY04G0001312a	CsTGY04G0001312b	6.49251	2.51851	1.09048	10.3335	6.54998	0.586053	21.3747	14.7896	0.502895	18.2678	10.397	0.757543	16.7793	9.0959	0.816425	18.1629	4.73165	1.74129	17.9872	12.0555	0.540362	15.122	9.59052	0.606259	12.9402	8.25614	0.59077	6.54486	4.44606	0.470284
Chr04	83040328	83053747	CsTGY04G0001328	CsTGY04G0001328a	CsTGY04G0001328b	14.7674	4.24641	1.58754	15.2498	10.8166	0.459608	9.61058	12.345	-0.330795	8.70022	6.49254	0.372563	7.40938	8.51864	-0.178756	5.1321	7.90303	-0.537914	2.25215	5.6063	-1.02245	12.8994	16.8155	-0.358109	7.70041	7.23874	0.0786604	1.64003	3.06291	-0.621963
Chr04	93051064	93082428	CsTGY04G0001456	CsTGY04G0001456a	CsTGY04G0001456b	6.03029	1.22874	1.65735	4.74899	2.25667	0.819913	5.12047	1.98574	1.03555	5.76363	1.68813	1.3312	3.55754	1.77073	0.717987	3.86497	1.38417	1.02894	2.45557	0.796726	0.943552	4.08233	1.49078	1.0289	4.28192	2.75927	0.49061	2.43531	1.95932	0.215176
Chr04	94575950	94592614	CsTGY04G0001471	CsTGY04G0001471a	CsTGY04G0001471b	8.65127	4.73514	0.750891	12.0849	5.55859	0.996446	18.6707	7.17449	1.26685	15.1497	6.12045	1.18147	5.57121	2.4726	0.920142	8.05714	5.04627	0.583011	5.24407	2.60872	0.791002	9.71311	5.3255	0.760127	11.3999	5.21477	0.996561	5.12645	2.14009	0.964246
Chr04	95395423	95397068	CsTGY04G0001479	CsTGY04G0001479a	CsTGY04G0001479b	2.82063	6.8416	-1.03734	7.70021	10.0324	-0.342631	12.0612	15.3748	-0.326196	13.0898	20.858	-0.633507	3.72884	6.56107	-0.677105	9.83032	10.5684	-0.0951164	3.99513	4.75102	-0.203296	7.55779	13.4738	-0.758134	5.3513	10.9062	-0.906588	5.46817	5.63296	-0.0362953
Chr04	96114837	96120118	CsTGY04G0001490	CsTGY04G0001490a	CsTGY04G0001490b	21.0267	8.24003	1.25328	16.9689	7.19952	1.13189	15.0584	6.75915	1.04935	16.2372	7.71234	0.984392	9.14751	3.51816	1.16732	10.4938	3.90805	1.22763	12.5964	6.85712	0.791148	16.4031	7.61268	1.01481	24.059	12.5904	0.882742	24.9556	12.7138	0.920421
Chr04	118888032	118922897	CsTGY04G0001668	CsTGY04G0001668a	CsTGY04G0001668b	2.07915	0	1.62253	2.10537	9.07454	-1.69788	9.06742	10.6029	-0.204786	4.42852	5.4555	-0.249969	5.81041	6.3332	-0.106702	5.67598	0	2.73898	5.45033	0	2.68937	4.64887	6.26787	-0.363571	4.55153	5.57865	-0.244906	1.79301	3.25854	-0.608539
Chr04	122311531	122313580	CsTGY04G0001693	CsTGY04G0001693a	CsTGY04G0001693b	8.48237	3.57528	1.05139	5.474	1.63913	1.2946	9.99559	2.51181	1.64664	29.1554	7.36157	1.85057	3.13068	0.313351	1.65313	2.71144	1.26978	0.709424	0.313086	0	0.392961	13.2812	3.48079	1.67229	5.54615	1.08493	1.65065	0.450422	0.100052	0.398901
Chr04	124058248	124061274	CsTGY04G0001706	CsTGY04G0001706a	CsTGY04G0001706b	16.6303	3.54296	1.95635	13.2313	3.46684	1.67174	11.291	5.92682	0.827337	12.3986	5.57883	1.02618	2.07676	1.43098	0.339873	4.6267	1.53721	1.14904	4.32949	2.69594	0.528056	0.750224	0.382456	0.340306	3.97608	1.48792	1.00007	1.91416	1.42348	0.266005
Chr04	124776453	124785670	CsTGY04G0001710	CsTGY04G0001710a	CsTGY04G0001710b	23.0154	8.5529	1.32995	21.1036	9.32317	1.0984	20.4015	8.66495	1.14688	20.9537	9.19473	1.10664	20.513	6.0759	1.60422	16.0022	8.92564	0.776487	14.5641	4.92325	1.39376	18.7672	6.75043	1.35076	15.9225	6.70106	1.13581	8.9782	3.66668	1.09638
Chr04	125629751	125636583	CsTGY04G0001724	CsTGY04G0001724a	CsTGY04G0001724b	1.33477	0.180281	0.984151	2.1997	0.43846	1.15341	5.51761	0.742254	1.90339	4.07805	0.6177	1.65033	1.33823	0.201355	0.960754	1.47081	0.324233	0.89983	0.313337	0.051291	0.321075	3.53802	0.36708	1.73097	1.4309	0.149805	1.0801	0.639517	0.14846	0.51357
Chr04	126055302	126074580	CsTGY04G0001730	CsTGY04G0001730a	CsTGY04G0001730b	8.29736	0.796148	2.37192	9.4162	0	3.38076	7.61918	0	3.10755	7.24097	2.51111	1.23089	4.30884	0	2.4084	4.31027	2.11963	0.767411	6.71047	2.12338	1.30371	4.58471	0.028709	2.44065	5.83174	1.53563	1.42991	3.56344	1.51941	0.857037
Chr04	126107681	126109319	CsTGY04G0001731	CsTGY04G0001731a	CsTGY04G0001731b	20.8526	7.54123	1.35529	9.18641	6.40911	0.459272	16.198	24.2002	-0.551188	4.11069	11.7215	-1.31569	19.5938	17.2352	0.175482	14.2616	22.6341	-0.630959	25.7897	26.8508	-0.0560363	18.5254	15.5807	0.235844	23.7568	18.8812	0.316416	15.5443	10.9154	0.473504
Chr04	127022971	127025661	CsTGY04G0001742	CsTGY04G0001742a	CsTGY04G0001742b	1.71253	0.08212	1.32578	3.44605	0.329002	1.74218	5.10251	0.784168	1.77415	4.35171	0.754862	1.60864	0.36605	0.034197	0.401499	1.64362	0.147213	1.20438	0.210789	0.070496	0.177668	2.37673	0.453914	1.21568	1.24406	0.11851	1.00453	0	0	0
Chr04	136749291	136754208	CsTGY04G0001830	CsTGY04G0001830a	CsTGY04G0001830b	3.48834	11.4134	-1.46764	3.64962	9.76253	-1.21083	2.91459	7.58681	-1.13326	3.60601	9.0947	-1.13201	0.618827	2.50903	-1.11612	1.2964	3.95022	-1.10812	2.07117	4.8525	-0.930262	3.83319	7.09877	-0.744726	2.24705	6.61151	-1.22905	3.34965	7.61203	-0.985453
Chr04	141646076	141671091	CsTGY04G0001894	CsTGY04G0001894a	CsTGY04G0001894b	6.58739	33.0357	-2.16537	2.61433	20.986	-2.60478	2.13075	14.467	-2.30462	4.17618	18.5498	-1.9172	1.59996	0.889215	0.460703	1.15038	7.13184	-1.91899	0	2.7874	-1.92121	2.74304	6.61994	-1.02557	2.50848	6.74479	-1.14238	1.51724	0	1.33184
Chr04	142455238	142469191	CsTGY04G0001912	CsTGY04G0001912a	CsTGY04G0001912b	5.72499	0	2.74953	5.44355	6.11272	-0.142546	7.01352	0	3.00244	6.76327	7.93453	-0.202727	4.64347	8.89296	-0.809818	3.93073	6.21268	-0.548735	2.1939	0	1.67532	3.98635	4.57453	-0.160864	4.88707	5.37182	-0.114156	2.73164	3.23464	-0.182432
Chr04	143599129	143613269	CsTGY04G0001923	CsTGY04G0001923a	CsTGY04G0001923b	8.39769	2.27879	1.51914	12.3595	15.0005	-0.260247	20.6054	23.5142	-0.182224	19.8106	20.4181	-0.0415113	13.4928	14.3707	-0.0848456	12.1966	12.728	-0.0569561	7.96884	7.11114	0.145016	11.5427	9.85749	0.208155	11.3488	13.5749	-0.239121	4.44401	4.51124	-0.0177065
Chr04	144353166	144384378	CsTGY04G0001934	CsTGY04G0001934a	CsTGY04G0001934b	1.13422	8.16061	-2.10174	2.04569	10.0356	-1.85733	0	15.6937	-4.06123	1.65019	9.45918	-1.9806	0	11.9205	-3.69158	5.00674	7.45466	-0.493163	0	11.1667	-3.60486	8.46588	11.515	-0.402855	19.2866	28.4643	-0.538442	1.283	8.14737	-2.00242
Chr04	151221999	151229198	CsTGY04G0002030	CsTGY04G0002030a	CsTGY04G0002030b	22.4085	21.4169	0.0624448	12.3321	26.6292	-1.05129	20.7143	32.1342	-0.609677	19.0271	31.136	-0.682237	28.7967	39.1254	-0.429365	23.715	39.8182	-0.723823	20.1776	30.9931	-0.595222	30.8999	51.3296	-0.714074	24.0721	41.6157	-0.765299	33.4753	41.1963	-0.291553
Chr04	151229993	151243115	CsTGY04G0002031	CsTGY04G0002031a	CsTGY04G0002031b	5.86623	11.0735	-0.814251	6.44757	13.2397	-0.935076	6.51851	14.2019	-1.01573	6.45566	12.1466	-0.818284	4.30499	10.6138	-1.13042	4.32555	12.5933	-1.3519	5.14567	11.5942	-1.03512	4.19487	7.74304	-0.751046	6.27606	12.5831	-0.900578	4.36198	8.32499	-0.798336
Chr04	151401629	151408891	CsTGY04G0002033	CsTGY04G0002033a	CsTGY04G0002033b	64.3439	116.602	-0.847783	93.0655	162.612	-0.798538	62.9057	127.87	-1.01189	88.8289	169.603	-0.925389	227.565	480.908	-1.07615	103.163	219.104	-1.07934	109.517	243.58	-1.14604	143.23	278.067	-0.952242	118.141	249.658	-1.07305	143.424	296.211	-1.04118
Chr04	151658974	151684289	CsTGY04G0002038	CsTGY04G0002038a	CsTGY04G0002038b	30.704	49.7618	-0.679078	16.7155	34.4922	-1.00249	11.6939	24.3159	-0.995905	16.4608	31.6214	-0.901698	8.6472	20.8642	-1.18039	11.3266	27.7003	-1.21929	6.65945	15.3383	-1.09294	14.6232	31.3563	-1.05036	12.816	25.393	-0.933814	3.26196	10.4403	-1.42453
Chr04	152613309	152616884	CsTGY04G0002049	CsTGY04G0002049a	CsTGY04G0002049b	0.829465	1.2249	-0.282316	0.796247	3.07359	-1.18132	2.97024	5.53207	-0.718314	2.00188	3.47732	-0.576769	4.49559	10.5151	-1.06718	3.63103	7.81339	-0.928364	4.09486	9.64541	-1.06312	1.31234	2.98508	-0.785256	1.80151	5.2441	-1.15629	1.22242	2.65863	-0.719169
Chr04	152793568	152808365	CsTGY04G0002053	CsTGY04G0002053a	CsTGY04G0002053b	19.4381	37.582	-0.916669	25.2169	50.0957	-0.962703	31.1567	60.3323	-0.931529	29.5578	55.4854	-0.886339	19.6899	39.5693	-0.971464	20.0489	41.6449	-1.01862	9.08578	21.818	-1.17785	17.9924	34.1958	-0.889977	21.0548	40.0841	-0.897486	6.61177	15.3251	-1.10079
Chr04	153068946	153073025	CsTGY04G0002056	CsTGY04G0002056a	CsTGY04G0002056b	2.58998	2.69162	-0.0402779	3.72728	6.61682	-0.688178	11.0642	11.1903	-0.015011	8.60849	10.6601	-0.279193	3.47447	6.74308	-0.79119	3.27728	8.72797	-1.18544	2.13803	7.38323	-1.41765	3.69815	6.72074	-0.716648	3.70057	5.17915	-0.394572	1.23734	2.67811	-0.717178
Chr04	155043001	155047283	CsTGY04G0002080	CsTGY04G0002080a	CsTGY04G0002080b	7.78896	16.4305	-0.98785	10.0251	19.2054	-0.873953	10.292	17.7139	-0.728806	10.7456	15.8286	-0.518793	4.48264	11.3095	-1.16683	4.81397	8.69794	-0.738155	4.88485	11.8616	-1.12799	4.07936	7.0066	-0.656544	6.26474	11.1461	-0.741505	1.02279	4.01518	-1.30996
Chr04	155316939	155324027	CsTGY04G0002087	CsTGY04G0002087a	CsTGY04G0002087b	2.05866	3.58977	-0.585522	1.04164	2.37108	-0.723481	2.64138	3.81825	-0.404022	1.08162	2.26238	-0.648221	3.26831	8.00018	-1.07629	2.81336	5.12675	-0.684061	4.16822	5.17906	-0.25772	1.67424	2.12068	-0.222731	2.76608	4.27804	-0.486938	4.49061	7.47909	-0.626944
Chr04	155633131	155635883	CsTGY04G0002090	CsTGY04G0002090a	CsTGY04G0002090b	16.6289	32.539	-0.927896	15.2224	32.2698	-1.03623	36.2106	91.116	-1.30774	47.7903	105.952	-1.1323	3.25452	21.7262	-2.41729	9.97716	37.5467	-1.8121	6.93415	53.5265	-2.78081	15.2678	69.5819	-2.11727	12.5441	45.4442	-1.77783	9.5907	41.4309	-2.00232
Chr04	157618029	157621718	CsTGY04G0002108	CsTGY04G0002108a	CsTGY04G0002108b	0	0	0	0	0.224423	-0.292102	0.926903	0	0.946284	0.314339	0.398461	-0.0895026	9.80994	0	3.43429	1.38693	0	1.25516	26.6015	7.07436	1.77333	0.082629	0	0.114539	10.8572	3.10791	1.52928	23.9397	6.54539	1.72478
Chr04	158473735	158478241	CsTGY04G0002118	CsTGY04G0002118a	CsTGY04G0002118b	7.1951	8.58011	-0.22528	14.7622	10.9076	0.404589	27.6987	19.3628	0.495054	41.1761	19.1322	1.06692	6.47999	11.0901	-0.692723	7.48838	9.76894	-0.343316	6.39832	15.1719	-1.12822	6.0485	7.21684	-0.221268	6.60463	12.0029	-0.773886	3.54976	9.34784	-1.18547
Chr04	161216149	161234208	CsTGY04G0002158	CsTGY04G0002158a	CsTGY04G0002158b	0	0	0	0.207698	0	0.27226	0.572619	0	0.653169	0.238199	0.036913	0.255948	0.638021	0.606624	0.0279215	0.540172	0.224768	0.330583	0.935844	5.88779	-1.83108	0.463483	0.05926	0.466349	0.363129	0.114124	0.291012	0.244157	0.319947	-0.0853115
Chr04	162501332	162502351	CsTGY04G0002180	CsTGY04G0002180a	CsTGY04G0002180b	2.60259	6.76758	-1.10843	1.10988	1.50526	-0.2478	4.11946	12.5563	-1.4049	5.05603	15.7665	-1.46914	0.406889	1.514	-0.837476	3.02168	9.14474	-1.33486	0.931718	3.5978	-1.25106	1.48093	10.916	-2.26395	3.2839	4.95313	-0.474723	0.724977	3.0427	-1.22874
Chr04	162586295	162594247	CsTGY04G0002184	CsTGY04G0002184a	CsTGY04G0002184b	3.85548	7.5458	-0.815601	4.32953	8.73197	-0.868723	6.55518	10.0614	-0.549996	6.24285	8.57985	-0.403447	6.32498	8.41946	-0.36282	4.26994	7.82525	-0.743852	2.0045	5.06071	-1.01236	3.85182	7.14994	-0.748263	3.78044	6.64706	-0.677763	2.22146	4.19622	-0.689748
Chr04	163263265	163264054	CsTGY04G0002193	CsTGY04G0002193a	CsTGY04G0002193b	19.6209	43.677	-1.11542	32.861	72.8517	-1.12501	40.9676	77.5843	-0.904966	39.8371	72.4449	-0.846782	38.2041	74.7722	-0.950663	44.7819	80.385	-0.829984	19.9203	33.8908	-0.737946	57.4459	109.253	-0.915648	38.3834	70.122	-0.85271	39.3577	75.1339	-0.915697
Chr04	163406660	163407604	CsTGY04G0002198	CsTGY04G0002198a	CsTGY04G0002198b	27.4843	11.8807	1.14496	17.3198	7.57028	1.09599	12.4139	7.80366	0.607557	18.7693	9.87526	0.862215	12.2734	3.77668	1.47446	19.1047	4.77351	1.80001	5.53663	1.08358	1.64948	23.4585	5.13492	1.99522	16.8728	3.22865	2.07949	17.1164	2.16174	2.51851
Chr04	163579501	163594838	CsTGY04G0002201	CsTGY04G0002201a	CsTGY04G0002201b	42.0369	19.3071	1.08359	24.7024	17.4001	0.482187	23.5094	18.3137	0.343707	21.2703	24.5524	-0.198342	15.6574	14.5211	0.101927	20.8488	19.0449	0.124323	20.6795	17.9015	0.197831	21.0356	14.3426	0.522295	29.2697	17.8911	0.680166	19.1466	13.0154	0.523527
Chr04	165461756	165470305	CsTGY04G0002232	CsTGY04G0002232a	CsTGY04G0002232b	5.82711	33.7481	-2.34759	9.94157	30.7108	-1.53515	7.67865	26.5631	-1.6672	11.8587	33.1651	-1.40978	6.84311	13.1068	-0.846888	6.23711	19.9595	-1.53412	1.95489	8.01611	-1.6094	6.71113	23.027	-1.63964	5.06097	17.0804	-1.57681	2.39937	8.19066	-1.4349
Chr04	165642255	165666132	CsTGY04G0002234	CsTGY04G0002234a	CsTGY04G0002234b	0	16.599	-4.13742	1.00755	31.821	-4.03111	41.0365	85.9618	-1.04874	25.0025	47.5116	-0.89968	66.6444	113.62	-0.760817	50.28	92.3087	-0.863615	97.2656	186.359	-0.931045	22.278	43.8085	-0.944806	35.5949	65.3097	-0.857578	53.2889	88.542	-0.721907
Chr04	168573153	168575721	CsTGY04G0002259	CsTGY04G0002259a	CsTGY04G0002259b	0	1.50408	-1.32428	0	8.60443	-3.2637	0	6.91639	-2.98484	0.068718	5.22977	-2.5433	0	0.381577	-0.466316	0	1.57074	-1.36218	0	0.942653	-0.958028	0	1.44586	-1.29034	0	1.52594	-1.33682	0	0.211428	-0.276709
Chr04	171170667	171171358	CsTGY04G0002302	CsTGY04G0002302a	CsTGY04G0002302b	3.14202	0	2.05034	2.50059	0	1.8076	5.03969	0	2.59448	1.31859	0	1.21325	0	0	0	0	0	0	0	0	0	0	0	0	1.20788	0	1.14266	0	0	0
Chr04	172659104	172669651	CsTGY04G0002337	CsTGY04G0002337a	CsTGY04G0002337b	17.1491	15.8823	0.10439	21.2151	14.6534	0.505066	13.261	6.25894	0.974246	17.8333	12.0909	0.524717	7.83545	3.10593	1.1056	6.01093	4.96925	0.232057	3.77142	3.31254	0.145881	22.3226	18.868	0.231282	12.4093	10.5259	0.218344	3.0939	3.56518	-0.157198
Chr04	172820825	172847576	CsTGY04G0002338	CsTGY04G0002338a	CsTGY04G0002338b	6.07711	11.6343	-0.836112	3.91211	12.9387	-1.50468	3.61033	13.0177	-1.60431	4.26278	11.0607	-1.19641	3.7439	6.14504	-0.590869	2.66932	5.57845	-0.842233	0.647696	1.91659	-0.823834	2.76954	6.96845	-1.07991	1.24474	7.37177	-1.89898	1.01555	2.56961	-0.82459
Chr04	180743909	180812884	CsTGY04G0002415	CsTGY04G0002415a	CsTGY04G0002415b	1.96862	6.07402	-1.25274	2.35323	10.4369	-1.77007	3.18068	9.94216	-1.38809	2.7834	8.24157	-1.28845	1.81082	4.96956	-1.08664	1.90085	5.05389	-1.06139	0.750768	2.45433	-0.980418	1.63633	6.10676	-1.43066	0.872923	5.98086	-1.89811	0.792891	2.14318	-0.809938
Chr04	184508548	184509487	CsTGY04G0002465	CsTGY04G0002465a	CsTGY04G0002465b	18.8898	32.5604	-0.754729	33.6209	56.9803	-0.743918	29.2963	62.1417	-1.05945	49.8965	121.299	-1.26477	7.7858	35.376	-2.04974	13.7222	31.379	-1.13706	4.4538	7.47351	-0.635697	25.2994	42.3961	-0.722539	26.4476	46.1069	-0.77926	2.21078	6.896	-1.2982
Chr04	187074190	187076861	CsTGY04G0002515	CsTGY04G0002515a	CsTGY04G0002515b	0	0	0	0	0	0	18.0437	0	4.25124	0	0	0	10.7299	0	3.55212	8.36546	0	3.22735	7.2253	0	3.04007	19.0348	0	4.32443	10.8887	0	3.57152	0	0	0
Chr04	197445861	197450885	CsTGY04G0002662	CsTGY04G0002662a	CsTGY04G0002662b	0	56.5388	-5.84646	37.3135	73.825	-0.965667	0	94.7581	-6.58132	0	93.8495	-6.56757	18.4609	39.0287	-1.04046	22.0711	53.588	-1.2425	15.0663	41.8549	-1.41543	20.5548	41.3991	-0.976025	22.5476	60.9254	-1.39495	12.5305	33.1113	-1.33404
Chr04	203009309	203025915	CsTGY04G0002772	CsTGY04G0002772a	CsTGY04G0002772b	73.168	63.7886	0.195057	53.5497	44.4194	0.264262	46.2021	32.819	0.481019	51.1319	42.3492	0.266161	22.8486	13.5641	0.711485	23.315	17.584	0.38779	14.7671	5.07088	1.37694	37.5307	27.9057	0.414658	30.9799	23.421	0.389046	13.5469	0	3.86264
Chr04	204102803	204107890	CsTGY04G0002791	CsTGY04G0002791a	CsTGY04G0002791b	2.98835	2.37649	0.240267	4.33993	4.01577	0.0903501	5.971	6.01007	-0.00806385	4.73262	4.52353	0.0536051	6.28381	4.56949	0.38715	7.2154	0	3.03833	9.13592	9.73383	-0.0826869	6.2343	5.53186	0.147361	6.62821	6.38358	0.0470237	5.84253	0	2.77453
Chr04	208746327	208760003	CsTGY04G0002873	CsTGY04G0002873a	CsTGY04G0002873b	2.12061	0.513307	1.04413	4.01673	1.60692	0.944404	5.04375	1.88637	1.06619	3.5363	0.939687	1.22569	2.95353	0.786652	1.14588	3.61039	1.4149	0.932924	4.05138	1.8091	0.84657	4.37255	1.17214	1.30649	2.49697	1.09442	0.73955	2.01088	0.625038	0.889711
Chr04	208810106	208826577	CsTGY04G0002876	CsTGY04G0002876a	CsTGY04G0002876b	23.5004	10.7871	1.05559	11.4919	6.50636	0.734811	7.84603	4.7662	0.617411	9.50492	8.24811	0.183835	13.846	10.3238	0.390715	12.2598	6.35437	0.850385	20.1596	13.7739	0.51826	13.2647	5.28911	1.18152	17.0488	8.46928	0.930579	10.1107	5.81908	0.704298
Chr04	218620875	218622974	CsTGY04G0003106	CsTGY04G0003106a	CsTGY04G0003106b	0.450809	0.192659	0.282676	0.877	0.358269	0.466659	2.34867	0.966436	0.768007	1.36141	0.565904	0.592651	7.15697	2.33318	1.29113	4.47608	1.66829	1.03723	2.26525	0.905589	0.776956	2.59054	0.936566	0.890702	3.60577	1.37853	0.953371	4.84073	1.77465	1.07384
Chr04	219850046	219851203	CsTGY04G0003129	CsTGY04G0003129a	CsTGY04G0003129b	0.399831	0.14525	0.28959	2.08606	0.344473	1.19872	3.52202	0.708028	1.40464	1.5014	0.459226	0.777531	50.2483	10.9453	2.10107	15.254	3.59992	1.82111	0.462595	0.13538	0.365355	1.07599	0.437625	0.530111	1.85224	0.203795	1.24451	0.563649	0.283472	0.284865
Chr04	220046298	220048679	CsTGY04G0003133	CsTGY04G0003133a	CsTGY04G0003133b	7.81584	6.2015	0.291801	7.7207	7.53731	0.0306619	29.4483	24.8231	0.237703	30.1399	24.5045	0.288013	64.5444	25.5783	1.30222	68.0646	36.429	0.88379	103.547	49.5846	1.04738	40.7781	27.0297	0.575792	46.9703	29.8449	0.637109	87.262	49.0879	0.817332
Chr04	220145949	220156332	CsTGY04G0003135	CsTGY04G0003135a	CsTGY04G0003135b	7.57615	3.81873	0.831676	11.8163	3.47041	1.5195	13.9451	5.44599	1.2132	15.3342	5.6196	1.30308	6.05083	2.59157	0.973177	8.20018	3.8622	0.920053	5.29119	2.49402	0.848447	9.03952	3.27378	1.23211	9.34976	2.47866	1.57299	10.6309	3.21262	1.46518
Chr04	220464371	220470012	CsTGY04G0003144	CsTGY04G0003144a	CsTGY04G0003144b	41.836	16.4567	1.29504	54.3307	24.5154	1.11671	62.3299	33.8602	0.861306	50.2377	28.1902	0.81172	54.529	26.3151	1.02354	62.4545	31.59	0.961293	70.5325	37.7621	0.883952	42.2419	23.074	0.844957	58.9619	25.3446	1.18654	40.3872	20.7259	0.92977
Chr04	221017260	221023156	CsTGY04G0003162	CsTGY04G0003162a	CsTGY04G0003162b	9.54183	31.8715	-1.64071	8.51934	36.689	-1.98521	11.2963	31.4987	-1.40216	10.7821	34.8126	-1.60387	26.041	65.822	-1.30518	18.7642	40.5291	-1.07124	28.3158	38.8242	-0.441964	13.5715	26.1545	-0.898039	18.3792	42.2113	-1.1569	21.0484	31.457	-0.557853
Chr04	221319831	221323665	CsTGY04G0003173	CsTGY04G0003173a	CsTGY04G0003173b	7.3006	2.61433	1.19949	21.3812	11.585	0.830585	20.8632	10.804	0.889223	7.56451	2.4873	1.29626	264.569	136.438	0.950309	69.3949	34.8518	0.973426	16.8294	8.69637	0.878741	65.3907	36.1842	0.836289	53.0768	27.9795	0.899975	57.2324	29.7609	0.920726
Chr04	222045275	222054408	CsTGY04G0003184	CsTGY04G0003184a	CsTGY04G0003184b	28.3591	13.9928	0.969536	24.2578	9.74505	1.23306	31.5196	12.4851	1.26994	31.8742	15.4184	1.00164	17.3743	7.26768	1.15214	14.3504	5.85377	1.1633	13.5012	5.01827	1.26875	22.4298	9.4085	1.17058	20.6699	9.83435	1.00008	7.55971	3.14895	1.04482
Chr04	226282079	226301654	CsTGY04G0003274	CsTGY04G0003274a	CsTGY04G0003274b	3.83663	3.55151	0.0876573	7.79856	0	3.13727	5.97667	5.36206	0.133044	5.824	0	2.77062	1.05328	1.11597	-0.0433847	2.46143	2.24564	0.0928622	0	0	0	6.12778	3.78508	0.57491	3.32972	2.79405	0.190534	0.042122	0.070598	-0.0388927
Chr04	228280757	228285758	CsTGY04G0003347	CsTGY04G0003347a	CsTGY04G0003347b	42.6985	77.8033	-0.850673	28.7227	80.3591	-1.45274	32.4844	87.9871	-1.41011	26.4692	84.392	-1.63629	13.8194	22.2547	-0.650032	44.349	60.547	-0.440618	5.44372	7.74505	-0.440572	52.7382	71.799	-0.437972	36.0695	70.9633	-0.957029	18.1515	31.6933	-0.771534
Chr04	229203976	229205928	CsTGY04G0003362	CsTGY04G0003362a	CsTGY04G0003362b	91.6724	116.941	-0.347858	97.9978	109.656	-0.160616	48.0833	63.9276	-0.403598	77.9771	88.2663	-0.17668	75.9938	85.2848	-0.164365	73.611	78.855	-0.0979948	46.8544	22.1743	1.04612	61.5972	53.6404	0.196132	78.8817	93.1435	-0.236997	47.858	28.8666	0.710061
Chr04	231017238	231021491	CsTGY04G0003397	CsTGY04G0003397a	CsTGY04G0003397b	10.8983	4.64778	1.075	12.7423	7.19669	0.745505	4.68452	2.3697	0.754417	2.48911	1.13505	0.708591	0.478464	0.344602	0.13692	0.743964	0.513989	0.204016	0.108307	0	0.148358	3.42146	2.12809	0.499241	4.00816	2.05701	0.712158	0.147428	0	0.198404
Chr04	231029922	231033877	CsTGY04G0003398	CsTGY04G0003398a	CsTGY04G0003398b	3.3537	9.37265	-1.25247	3.64649	6.0884	-0.60932	4.86082	5.99712	-0.255659	5.72591	4.85468	0.20014	4.48911	9.03024	-0.869712	6.20564	8.01485	-0.323178	7.51446	7.91275	-0.0659544	2.98804	3.3553	-0.127092	2.33254	3.56614	-0.454352	8.32625	11.4851	-0.420839
Chr04	232307697	232312319	CsTGY04G0003431	CsTGY04G0003431a	CsTGY04G0003431b	102.562	75.3021	0.4407	70.6668	63.474	0.152586	61.4273	47.0405	0.377928	76.2624	51.589	0.555005	18.8041	13.1703	0.482926	42.8631	24.0304	0.809326	28.4182	7.5709	1.77919	72.582	26.1569	1.43803	51.7849	25.8581	0.974769	17.7434	8.55076	0.972691
Chr04	234713983	234717731	CsTGY04G0003468	CsTGY04G0003468a	CsTGY04G0003468b	0	0	0	10.3143	0	3.50007	24.7706	0	4.68765	10.8959	0	3.57239	15.4973	0	4.04416	17.199	0	4.18579	13.8857	0	3.89586	10.6475	0	3.54195	10.1505	0	3.47904	0	0	0
Chr04	234965540	234973562	CsTGY04G0003472	CsTGY04G0003472a	CsTGY04G0003472b	27.566	17.1752	0.652328	25.5516	18.877	0.417702	32.8346	21.6803	0.57706	28.1547	18.6664	0.567999	29.6323	17.6731	0.71409	29.4623	11.0359	1.33968	41.4071	27.0675	0.595407	30.4249	19.5755	0.610979	39.7018	21.7938	0.836453	51.3961	28.0139	0.852716
Chr04	235469820	235479903	CsTGY04G0003481	CsTGY04G0003481a	CsTGY04G0003481b	41.2601	107.512	-1.36048	33.0384	77.3407	-1.2026	21.9555	60.6574	-1.42543	31.0433	77.9515	-1.30094	2.94366	13.1387	-1.84205	6.54377	14.0324	-0.99472	4.02726	4.28445	-0.0719835	13.0921	27.1513	-0.998312	19.9831	40.7718	-0.993303	4.20668	6.50204	-0.52692
Chr05	2812423	2816160	CsTGY05G0000023	CsTGY05G0000023a	CsTGY05G0000023b	7.70238	1.22633	1.96675	16.0373	3.27873	1.99344	19.7912	4.59808	1.89297	15.0755	1.97821	2.43234	0.708287	0.203452	0.505372	2.71569	0.466158	1.34159	0.235641	0	0.30526	3.28136	0.599625	1.42033	4.15372	0.86479	1.4666	0.126426	0.111087	0.0197808
Chr05	10696458	10710506	CsTGY05G0000100	CsTGY05G0000100a	CsTGY05G0000100b	3.17412	23.9676	-2.58051	2.06141	11.3977	-2.01781	6.74684	9.49819	-0.438461	1.83881	18.0203	-2.74418	1.80337	9.58359	-1.91659	6.81817	11.8767	-0.719864	1.27412	7.80762	-1.95345	9.66979	18.9045	-0.899566	2.09353	12.0827	-2.08033	1.77022	10.3686	-2.03698
Chr05	10952035	10959771	CsTGY05G0000108	CsTGY05G0000108a	CsTGY05G0000108b	19.5887	44.6814	-1.14976	21.8914	50.1499	-1.15992	16.994	40.4013	-1.20216	19.4111	45.8277	-1.19801	11.654	30.7572	-1.32749	15.943	42.3725	-1.35609	11.9432	23.7528	-0.935395	27.5563	64.8555	-1.2055	19.0242	47.4149	-1.2737	9.20411	23.7805	-1.28006
Chr05	11892732	11898080	CsTGY05G0000120	CsTGY05G0000120a	CsTGY05G0000120b	0	2.97845	-1.99221	5.12836	3.74277	0.369769	9.39761	0	3.37818	7.03737	0	3.00672	0	0	0	15.3584	0	4.03196	12.5382	0	3.75896	9.30844	7.31215	0.310532	10.9051	6.02253	0.761518	22.1127	16.8816	0.370212
Chr05	11973501	11977765	CsTGY05G0000122	CsTGY05G0000122a	CsTGY05G0000122b	23.2035	37.8754	-0.683644	20.1993	28.156	-0.459777	0	28.5541	-4.88528	26.3405	34.9513	-0.395005	17.1566	22.2986	-0.359754	18.1388	23.2709	-0.342727	19.8498	25.0702	-0.322372	16.0615	23.4035	-0.516343	23.3409	32.0068	-0.439378	24.6465	38.3081	-0.616062
Chr05	12689416	12702963	CsTGY05G0000138	CsTGY05G0000138a	CsTGY05G0000138b	1.62396	3.90506	-0.902524	2.36966	6.65073	-1.18299	4.75709	9.22168	-0.828221	2.98966	4.68908	-0.51193	5.82433	10.395	-0.739637	5.02958	7.56169	-0.505836	5.73844	11.1186	-0.84674	3.10028	5.70516	-0.70955	4.27921	6.03499	-0.414227	2.02362	4.34585	-0.822143
Chr05	13065154	13085640	CsTGY05G0000143	CsTGY05G0000143a	CsTGY05G0000143b	9.74733	3.90097	1.13284	8.98092	5.56058	0.605351	8.58923	11.3164	-0.361097	11.5378	8.06638	0.467691	8.27546	7.38528	0.145559	7.38387	9.77031	-0.361372	7.25879	6.60426	0.119124	10.1937	7.25683	0.43903	5.6106	6.29403	-0.141935	3.02829	3.28496	-0.0891128
Chr05	13366327	13370592	CsTGY05G0000157	CsTGY05G0000157a	CsTGY05G0000157b	3.29307	1.57684	0.736406	2.60054	2.01947	0.253919	4.53182	2.59962	0.619909	4.31089	0	2.40895	12.6803	0	3.77403	9.1589	0	3.34467	31.3681	0	5.0165	10.8331	4.86805	1.01187	12.2232	4.74989	1.20146	23.603	0	4.62076
Chr05	13371615	13378939	CsTGY05G0000158	CsTGY05G0000158a	CsTGY05G0000158b	51.4425	25.8135	0.967775	38.103	18.7299	0.986893	42.9055	23.385	0.84841	38.9586	22.63	0.75789	62.8406	34.89	0.830893	60.3692	29.6766	1.00038	92.7592	45.7104	1.00521	39.9902	20.0751	0.959744	56.8023	29.2568	0.933868	85.7597	42.8823	0.983387
Chr05	15324348	15332120	CsTGY05G0000186	CsTGY05G0000186a	CsTGY05G0000186b	1.8338	4.05212	-0.83415	5.42147	0	2.6829	9.61471	11.5706	-0.243993	5.81743	0	2.76923	7.40529	9.99604	-0.387614	5.69007	7.27413	-0.306585	3.41365	4.29511	-0.262687	4.68515	6.15021	-0.330787	5.36734	7.19019	-0.363206	1.61707	1.68434	-0.0366182
Chr05	16400760	16407992	CsTGY05G0000220	CsTGY05G0000220a	CsTGY05G0000220b	11.9438	28.4215	-1.18461	12.8117	31.0424	-1.2141	22.8951	45.8777	-0.972187	19.0774	43.877	-1.1604	18.4493	34.2391	-0.857453	22.5277	46.68	-1.01902	25.5074	57.3115	-1.13739	27.2422	55.7067	-1.00567	20.5576	43.0773	-1.03184	19.2928	37.3832	-0.919511
Chr05	16485827	16514489	CsTGY05G0000224	CsTGY05G0000224a	CsTGY05G0000224b	0	12.8136	-3.78802	11.6386	13.7379	-0.221688	17.5739	20.431	-0.206424	13.5949	15.4303	-0.170887	13.5034	16.1012	-0.237711	16.018	19.1699	-0.245143	11.1333	13.5255	-0.259613	12.4274	15.1434	-0.265768	15.9133	19.2369	-0.258831	16.1426	19.7086	-0.27264
Chr05	16837005	16848438	CsTGY05G0000232	CsTGY05G0000232a	CsTGY05G0000232b	0.639864	1.62785	-0.680307	0.846397	1.91543	-0.658998	0.562	1.6083	-0.739713	1.16114	1.55105	-0.239301	1.7754	4.10773	-0.879988	1.54572	5.53605	-1.36035	2.884	4.99107	-0.625269	0.780404	1.79108	-0.64862	2.63088	3.54612	-0.324316	4.22166	9.19678	-0.965534
Chr05	18067676	18075909	CsTGY05G0000256	CsTGY05G0000256a	CsTGY05G0000256b	0	8.83388	-3.29776	20.2706	14.4362	0.462541	33.8626	2.67584	3.24553	23.7043	2.37027	2.87382	21.662	1.87628	2.978	24.5109	15.2725	0.648684	15.973	11.1058	0.487538	19.0149	12.9337	0.522492	19.6707	1.55712	3.015	6.18245	1.28498	1.6523
Chr05	19152311	19156210	CsTGY05G0000289	CsTGY05G0000289a	CsTGY05G0000289b	57.1034	20.6278	1.42574	61.3602	24.0986	1.31302	42.0982	19.6635	1.06055	29.9503	14.3571	1.01105	31.6511	15.3698	0.996098	31.6036	22.9418	0.445501	16.3056	13.3186	0.273348	38.1098	19.154	0.956463	32.5999	16.075	0.976569	23.7153	17.8643	0.389752
Chr05	19177706	19184312	CsTGY05G0000291	CsTGY05G0000291a	CsTGY05G0000291b	1.23535	2.56997	-0.675409	2.74656	5.37716	-0.767349	3.22674	8.71123	-1.20011	2.88121	5.99431	-0.849676	2.73508	6.48736	-1.00332	3.26876	9.38785	-1.28301	4.83939	13.4395	-1.30613	3.529	8.29323	-1.03699	2.40375	6.88295	-1.21161	2.89292	7.21859	-1.07804
Chr05	19717993	19723977	CsTGY05G0000304	CsTGY05G0000304a	CsTGY05G0000304b	3.42847	5.69051	-0.595306	3.37649	4.72062	-0.386396	5.91014	11.08	-0.805837	3.60265	5.03805	-0.391618	2.47716	5.12573	-0.816972	2.95657	11.4815	-1.65747	4.20515	12.1395	-1.3359	8.78605	49.026	-2.35388	4.49408	11.4456	-1.17968	3.67397	17.6249	-1.99451
Chr05	20113783	20115088	CsTGY05G0000316	CsTGY05G0000316a	CsTGY05G0000316b	2.41943	1.21427	0.626924	2.19237	2.06618	0.0581863	7.2433	3.07177	1.01757	8.49964	1.52828	1.90971	2.94957	1.26966	0.799219	5.74906	3.91846	0.456481	4.96851	4.48321	0.122349	3.19325	2.39126	0.306247	2.71357	2.57279	0.0557549	3.96473	6.0788	-0.51179
Chr05	20394058	20415126	CsTGY05G0000328	CsTGY05G0000328a	CsTGY05G0000328b	11.0436	3.90362	1.29634	17.4642	3.11263	2.1666	22.4311	16.5633	0.415864	17.8756	15.9784	0.152823	2.91497	1.96978	0.398647	5.35815	1.23034	1.51134	2.12958	1.90733	0.106271	8.03115	7.26305	0.128236	6.07353	5.78343	0.060415	0.595562	0	0.674065
Chr05	20428792	20436625	CsTGY05G0000330	CsTGY05G0000330a	CsTGY05G0000330b	4.44007	1.36622	1.20104	6.01152	4.78395	0.277671	10.1642	7.23608	0.438848	7.09455	6.24171	0.16062	0	6.99846	-2.99972	0	7.8325	-3.14282	9.95035	6.23655	0.597603	1.08073	0.84611	0.172599	5.77654	3.9593	0.450413	0	2.68159	-1.88033
Chr05	21160061	21168997	CsTGY05G0000345	CsTGY05G0000345a	CsTGY05G0000345b	0.083825	0	0.116132	0.888765	6.85129	-2.05549	0	7.48836	-3.08549	6.91962	7.68278	-0.132725	0	0.40292	-0.488433	0.760398	5.05761	-1.78285	2.92315	3.22285	-0.106204	6.87655	1.11431	1.89737	4.81429	0	2.5396	1.87026	2.82292	-0.413497
Chr05	21184453	21185208	CsTGY05G0000348	CsTGY05G0000348a	CsTGY05G0000348b	0.548866	2.87513	-1.32303	0.157456	1.20453	-0.929512	1.89432	10.7502	-2.02139	8.14788	53.2475	-2.56805	0.567226	1.86184	-0.868732	1.27546	4.01526	-1.14017	0.20102	0.669509	-0.475164	1.25876	6.47272	-1.7261	1.64629	8.33553	-1.81876	0.015056	0.279278	-0.33377
Chr05	22176209	22180788	CsTGY05G0000366	CsTGY05G0000366a	CsTGY05G0000366b	12.7785	19.5546	-0.577038	8.17742	17.5956	-1.0188	6.48011	15.1098	-1.1068	10.2111	18.8886	-0.82701	9.62828	16.0097	-0.678447	9.19717	15.9031	-0.72912	8.18321	17.3691	-1.00021	12.2917	20.0254	-0.66161	8.97213	18.3081	-0.953232	10.6734	19.3982	-0.805221
Chr05	23525345	23528423	CsTGY05G0000395	CsTGY05G0000395a	CsTGY05G0000395b	2.39026	10.2964	-1.73639	6.25371	13.2261	-0.971749	18.1829	20.736	-0.180261	10.8384	19.0674	-0.76138	7.28652	21.233	-1.42386	13.8206	18.9329	-0.427543	4.74891	11.4527	-1.1151	13.1414	14.9024	-0.169319	9.72721	14.9975	-0.576575	7.16822	11.2921	-0.589641
Chr05	23981925	23988679	CsTGY05G0000408	CsTGY05G0000408a	CsTGY05G0000408b	0	0.252546	-0.324864	0	0.429344	-0.515353	0	0.958623	-0.96984	0	0	0	0	4.53586	-2.46881	0	4.53045	-2.4674	0.638836	7.68279	-2.40549	0	1.06553	-1.04651	0.300243	5.43516	-2.3072	0.722707	5.01018	-1.80273
Chr05	24320604	24336369	CsTGY05G0000427	CsTGY05G0000427a	CsTGY05G0000427b	6.91238	5.06369	0.383916	3.71727	11.1376	-1.36346	4.5912	13.0812	-1.33254	4.00544	10.2917	-1.17369	10.6804	17.1623	-0.636853	6.11372	10.4908	-0.6918	4.51052	11.3642	-1.16591	3.19468	6.63218	-0.863535	4.36708	10.1117	-1.04987	2.7782	4.9175	-0.647287
Chr05	24745817	24747909	CsTGY05G0000435	CsTGY05G0000435a	CsTGY05G0000435b	380.14	816.65	-1.10116	641.465	1257.84	-0.97041	447.742	987.184	-1.13889	324.342	714.26	-1.13651	819.012	1836.06	-1.16369	671.778	1489.29	-1.14739	655.61	1556.47	-1.2461	455.773	1168.7	-1.35658	720.488	1629.58	-1.17634	568.378	1380.98	-1.27927
Chr05	26792243	26796564	CsTGY05G0000470	CsTGY05G0000470a	CsTGY05G0000470b	0	9.90776	-3.44728	0	24.6803	-4.68259	0	25.996	-4.75467	0	19.2061	-4.33672	0.059292	3.69656	-2.1485	0	4.19791	-2.37793	0	0.953076	-0.965748	0	6.11832	-2.83154	0	8.20143	-3.20186	0	0.586629	-0.665965
Chr05	27386595	27397241	CsTGY05G0000485	CsTGY05G0000485a	CsTGY05G0000485b	2.63372	1.6811	0.43862	3.15676	2.10778	0.419577	5.88229	2.18291	1.11254	5.36579	2.1166	1.03037	4.49732	1.45234	1.16457	2.8205	1.91726	0.389148	4.63682	1.93522	0.941414	2.78902	1.20327	0.782176	3.68744	2.32806	0.494119	3.94416	2.39472	0.542431
Chr05	28131764	28136845	CsTGY05G0000494	CsTGY05G0000494a	CsTGY05G0000494b	0.193044	0.609831	-0.432262	1.67603	2.78112	-0.49872	2.53476	5.22869	-0.817316	1.64542	2.70879	-0.487453	9.32154	17.7428	-0.860677	5.57538	7.62065	-0.390721	2.00158	10.6514	-1.95671	3.19808	4.86918	-0.483428	3.47806	7.49941	-0.924489	4.51234	13.2071	-1.36588
Chr05	32489884	32490243	CsTGY05G0000554	CsTGY05G0000554a	CsTGY05G0000554b	14.0902	7.39081	0.846734	5.76358	3.50077	0.587616	9.6373	4.39365	0.979799	13.7743	9.53867	0.487395	6.13115	1.6891	1.40701	4.12204	3.88985	0.0669292	5.41092	4.32342	0.268177	2.91673	1.58536	0.599285	3.29474	2.23064	0.410749	3.24332	1.99327	0.503468
Chr05	32932160	32939799	CsTGY05G0000568	CsTGY05G0000568a	CsTGY05G0000568b	9.17247	17.1629	-0.836325	17.2891	25.7061	-0.546185	19.908	42.5661	-1.05915	21.2212	38.2947	-0.8224	29.1907	41.2701	-0.485536	25.6744	43.7685	-0.74703	17.6436	33.07	-0.869821	16.7256	27.4382	-0.681994	17.8449	28.4013	-0.641707	21.3018	25.6529	-0.257132
Chr05	34356813	34367675	CsTGY05G0000594	CsTGY05G0000594a	CsTGY05G0000594b	2.11171	5.01478	-0.950806	4.70135	7.83393	-0.631752	7.21395	13.7625	-0.845793	4.39078	9.58077	-0.97288	5.2655	12.0614	-1.05981	7.16799	14.0132	-0.878184	9.7149	18.7397	-0.881482	5.65365	10.6123	-0.803439	5.20645	8.47145	-0.609817	4.56568	9.77486	-0.953041
Chr05	34369234	34373215	CsTGY05G0000595	CsTGY05G0000595a	CsTGY05G0000595b	27.7257	70.5474	-1.31656	77.7896	202.649	-1.37001	84.2627	226.31	-1.41468	113.007	282.491	-1.31418	1.8728	4.14952	-0.841978	9.92251	28.6901	-1.44268	0.446617	2.24902	-1.16732	13.5073	41.1246	-1.53788	11.4611	28.2911	-1.23303	0.430692	0.638249	-0.195442
Chr05	35005995	35009613	CsTGY05G0000606	CsTGY05G0000606a	CsTGY05G0000606b	1.36431	5.08366	-1.36352	1.74547	3.52511	-0.720901	3.43256	6.05683	-0.67088	1.55026	3.97199	-0.963181	4.67403	9.10508	-0.832635	3.74317	7.98858	-0.922244	7.53181	20.247	-1.31633	1.4563	3.7871	-0.962665	3.62935	5.78147	-0.550788	3.45328	9.2756	-1.20628
Chr05	35575018	35583765	CsTGY05G0000624	CsTGY05G0000624a	CsTGY05G0000624b	13.7259	33.3687	-1.22274	26.6406	40.2744	-0.578455	39.7964	62.5155	-0.638668	24.1453	41.8249	-0.768163	60.9492	105.959	-0.7879	61.2078	97.8224	-0.667743	68.1228	94.4315	-0.465304	39.5718	38.2688	0.0470957	51.0286	81.8281	-0.670814	26.5387	55.2542	-1.0305
Chr05	35847601	35859494	CsTGY05G0000631	CsTGY05G0000631a	CsTGY05G0000631b	14.8331	6.22248	1.13238	21.1929	13.6392	0.600259	17.0172	9.68468	0.753828	20.8169	8.06501	1.26706	9.11834	5.99662	0.532242	9.33832	7.38561	0.302013	4.53525	3.56231	0.278884	9.94166	4.73641	0.93161	9.99476	7.71251	0.335657	4.07908	3.21045	0.270593
Chr05	35878259	35881465	CsTGY05G0000632	CsTGY05G0000632a	CsTGY05G0000632b	158.393	339.018	-1.09303	384.171	701.921	-0.867865	288.986	529.05	-0.870144	158.097	262.249	-0.726526	746.729	1436.9	-0.943373	861.647	1945.18	-1.17381	1068.6	2589.8	-1.27633	204.213	378.203	-0.885847	502.513	968.863	-0.945753	251.149	666.359	-1.40419
Chr05	37003924	37007774	CsTGY05G0000652	CsTGY05G0000652a	CsTGY05G0000652b	3.08742	6.51791	-0.87914	3.08897	11.7837	-1.6445	3.63096	14.3063	-1.72474	1.0646	9.41994	-2.33541	0.400388	2.28621	-1.2306	0.964873	2.86058	-0.974383	0	1.07516	-1.05322	2.00985	6.00986	-1.21969	1.36145	7.6631	-1.87521	0.505433	1.65982	-0.821147
Chr05	37283524	37293036	CsTGY05G0000658	CsTGY05G0000658a	CsTGY05G0000658b	7.83891	0	3.14387	8.65222	0	3.27086	8.58425	0	3.26067	8.75641	4.07926	0.941731	4.69063	0	2.50859	5.16448	2.96436	0.636891	6.4119	0	2.88984	6.86203	0	2.9749	7.45605	0	3.07998	3.19402	0	2.06833
Chr05	37344085	37345092	CsTGY05G0000660	CsTGY05G0000660a	CsTGY05G0000660b	10.2016	3.69383	1.25487	1.40296	0.888071	0.347899	3.5288	1.30236	0.976017	1.20701	0.668161	0.403834	8.03295	2.98576	1.18034	7.60092	2.90941	1.13754	17.36	6.33486	1.32372	9.28586	3.44408	1.21071	9.88065	4.4376	1.00072	13.4091	5.47022	1.15509
Chr05	40569277	40575061	CsTGY05G0000723	CsTGY05G0000723a	CsTGY05G0000723b	28.9206	59.9962	-1.02758	30.1013	58.2421	-0.929648	30.327	64.8804	-1.07244	37.3484	72.9604	-0.947588	13.3999	37.7854	-1.42945	21.9939	45.9923	-1.03117	23.861	47.1973	-0.95507	23.2233	49.5991	-1.06272	22.6123	52.0817	-1.16868	14.074	27.7178	-0.929881
Chr05	40892376	40898608	CsTGY05G0000729	CsTGY05G0000729a	CsTGY05G0000729b	11.6813	20.2336	-0.743648	10.2218	21.4675	-1.00153	9.86442	23.6439	-1.18162	11.3487	20.8073	-0.820446	1.82069	5.56494	-1.21873	4.47082	8.82539	-0.844757	1.44935	3.63652	-0.920646	6.77213	12.7974	-0.828015	4.27654	12.2074	-1.32368	0.289305	2.19786	-1.31051
Chr05	41071706	41076217	CsTGY05G0000737	CsTGY05G0000737a	CsTGY05G0000737b	6.33456	3.93047	0.572985	9.18626	5.51309	0.645211	22.7589	11.8086	0.891359	18.9381	9.63709	0.906424	6.205	3.15437	0.794367	11.9526	4.0565	1.35703	16.3102	4.22817	1.72725	14.9101	6.20528	1.14281	9.95588	4.71673	0.938441	7.14268	3.54215	0.842128
Chr05	41114958	41121862	CsTGY05G0000740	CsTGY05G0000740a	CsTGY05G0000740b	268.215	423.123	-0.655722	323.357	464.329	-0.520667	99.3466	159.858	-0.680795	124.743	201.681	-0.688731	137.067	236.96	-0.785347	125.7	219.74	-0.800937	45.2556	94.9333	-1.0524	120.382	173.927	-0.527194	155.982	281.161	-0.845925	31.2442	61.4008	-0.952523
Chr05	42068575	42071871	CsTGY05G0000751	CsTGY05G0000751a	CsTGY05G0000751b	5.74682	12.1364	-0.961292	8.15317	17.2257	-0.993628	14.6336	35.1966	-1.21121	10.7921	23.5055	-1.05529	19.4604	43.3141	-1.11493	17.583	40.0568	-1.14364	19.9503	44.0357	-1.1041	10.6068	22.4687	-1.01577	13.805	30.1923	-1.07511	15.9239	32.7229	-0.994667
Chr05	42088617	42090954	CsTGY05G0000753	CsTGY05G0000753a	CsTGY05G0000753b	467.603	809.79	-0.790963	261.033	1196.86	-2.19263	187.262	901.029	-2.26043	723.388	1173.3	-0.696967	34.7415	60.7626	-0.789132	146.507	253.147	-0.784877	28.7383	53.7828	-0.881399	20.88	103.103	-2.25033	128.445	206.068	-0.677771	19.0817	31.1514	-0.678997
Chr05	42200868	42216926	CsTGY05G0000756	CsTGY05G0000756a	CsTGY05G0000756b	4.07527	7.70512	-0.77838	6.23813	11.2116	-0.754565	11.3805	21.9895	-0.892912	8.29052	16.5427	-0.917037	8.12719	17.4261	-1.01351	9.17128	17.5479	-0.866755	9.8836	19.3881	-0.905573	8.47531	18.4846	-1.04009	8.80245	18.5075	-0.992817	4.36566	10.5935	-1.11148
Chr05	42946956	42949739	CsTGY05G0000766	CsTGY05G0000766a	CsTGY05G0000766b	335.318	136.014	1.2955	144.546	95.4439	0.593714	140.29	79.0645	0.819424	189.58	142.61	0.408238	44.4047	31.7287	0.472284	60.6385	30.9597	0.947577	24.7284	6.89179	1.70494	43.0447	28.8097	0.563188	80.0378	52.158	0.608309	14.1669	10.3492	0.418341
Chr05	42998449	43001355	CsTGY05G0000769	CsTGY05G0000769a	CsTGY05G0000769b	52.3313	3.92278	3.43744	37.2331	23.4672	0.643974	22.8083	17.9394	0.330073	60.0011	0	5.93076	23.2964	0	4.60267	16.0533	0	4.09198	7.27877	0	3.04942	23.5565	6.17059	1.77594	24.9915	0	4.69997	10.704	0	3.54893
Chr05	43165114	43188713	CsTGY05G0000773	CsTGY05G0000773a	CsTGY05G0000773b	3.26486	0	2.0925	6.18181	0	2.84435	8.55032	0	3.25555	6.18944	0	2.84588	6.08648	0	2.82507	5.82014	5.28988	0.116771	4.46309	0	2.44972	10.7665	0	3.55662	5.97435	0	2.80206	2.09691	0	1.63083
Chr05	43853695	43861145	CsTGY05G0000780	CsTGY05G0000780a	CsTGY05G0000780b	30.4032	50.5816	-0.715947	24.8816	52.9545	-1.05981	28.3504	49.0244	-0.769255	36.8846	60.0824	-0.689146	22.4637	42.2594	-0.882584	25.7125	51.3135	-0.969669	33.1128	53.8379	-0.68486	46.1623	76.165	-0.710314	41.1469	63.3144	-0.609715	22.133	45.5697	-1.00944
Chr05	55539287	55539697	CsTGY05G0000890	CsTGY05G0000890a	CsTGY05G0000890b	2.40172	0	1.76627	0.598015	0.231724	0.375602	3.46057	0	2.15723	1.57373	0.526865	0.753286	43.8726	0	5.48776	21.7245	0	4.50618	173.014	0	7.44306	14.0556	0	3.91223	17.4602	0	4.20635	92.1782	0	6.54192
Chr05	60658481	60661275	CsTGY05G0000952	CsTGY05G0000952a	CsTGY05G0000952b	14.3933	6.80981	0.978946	9.00228	4.05768	0.983781	7.85018	4.26439	0.74944	6.92108	3.4975	0.816573	5.03936	2.16798	0.930835	7.13861	1.37943	1.77417	7.96744	1.61439	1.77822	6.81164	4.7246	0.448452	5.4444	4.22565	0.302437	6.94638	3.12744	0.945052
Chr05	62451124	62454959	CsTGY05G0000977	CsTGY05G0000977a	CsTGY05G0000977b	7.4339	0	3.0762	7.84358	0	3.14463	5.69396	0	2.74286	7.45039	0	3.07902	7.5988	0	3.10414	8.16412	3.69325	0.965409	12.5414	0	3.75931	6.998	0	2.99964	0	0	0	8.10238	0	3.18624
Chr05	65306875	65313986	CsTGY05G0001031	CsTGY05G0001031a	CsTGY05G0001031b	24.6678	14.9857	0.683182	31.4522	17.0425	0.846919	32.2857	16.3824	0.937275	29.9522	17.2517	0.762008	12.0974	8.75696	0.424775	16.0266	9.89526	0.644093	11.8762	5.38231	1.01256	12.025	8.33623	0.480375	16.4102	7.64347	1.01025	8.98865	4.20243	0.941104
Chr05	73114401	73119729	CsTGY05G0001106	CsTGY05G0001106a	CsTGY05G0001106b	5.72206	13.2843	-1.08746	5.71243	13.1436	-1.07524	6.43364	8.7908	-0.397359	5.47142	10.6756	-0.851339	2.62203	4.64539	-0.640275	3.2145	5.76038	-0.681744	1.69378	2.61086	-0.422709	6.83069	11.4408	-0.667871	4.18713	10.3079	-1.12433	1.3313	1.49266	-0.0965485
Chr05	73959409	73970720	CsTGY05G0001124	CsTGY05G0001124a	CsTGY05G0001124b	84.933	38.7064	1.11384	131.329	62.8436	1.05152	209.027	103.926	1.00121	170.907	91.6428	0.891878	80.1355	45.3439	0.807954	190.041	99.1402	0.93186	158.033	84.9543	0.887689	53.0326	25.9425	1.00395	94.3927	52.4536	0.83559	53.9852	29.7548	0.838234
Chr05	79371650	79372063	CsTGY05G0001187	CsTGY05G0001187a	CsTGY05G0001187b	0	0.93594	-0.953034	0.133763	4.18415	-2.19299	1.03977	5.81296	-1.73987	0.240422	0.674986	-0.433318	0	1.0931	-1.06564	0.288727	1.00823	-0.639976	0	0.457717	-0.543711	0.098476	1.06489	-0.910564	0	1.09859	-1.06942	0	0.452218	-0.538258
Chr05	80538520	80559679	CsTGY05G0001201	CsTGY05G0001201a	CsTGY05G0001201b	4.32532	0	2.41287	12.8581	0	3.79265	14.8403	0	3.98553	8.13987	0	3.19217	2.34092	0	1.74025	2.69698	0	1.88635	0.731352	0	0.791899	3.62497	0	2.20944	4.20604	0	2.38019	0.552437	0	0.634535
Chr05	85885810	85888915	CsTGY05G0001252	CsTGY05G0001252a	CsTGY05G0001252b	9.6011	4.52386	0.940464	9.57881	4.65537	0.903484	4.13137	1.32934	1.13942	21.1387	8.47355	1.2246	4.29598	3.23728	0.321757	5.81076	2.00657	1.1797	1.06996	0.866446	0.149306	4.90846	2.11694	0.922652	4.25426	2.20722	0.712163	0.447351	0.461611	-0.0141446
Chr05	87829354	87830020	CsTGY05G0001279	CsTGY05G0001279a	CsTGY05G0001279b	1.47535	0.299813	0.929328	0.983603	1.04434	-0.0435118	4.61442	1.72549	1.04262	2.40559	1.84243	0.26078	6.67645	3.02155	0.932687	9.23535	3.20532	1.28327	25.0629	5.64354	1.97197	5.00948	1.09375	1.52115	7.74844	2.78409	1.20908	13.3041	5.4925	1.13958
Chr05	87939521	87940159	CsTGY05G0001280	CsTGY05G0001280a	CsTGY05G0001280b	0	0	0	1.5333	6.59432	-1.5839	3.39059	18.9626	-2.18482	2.49158	14.1286	-2.11533	6.09431	14.1267	-1.09237	11.581	58.8255	-2.24952	20.2491	93.3946	-2.1513	3.47895	15.0643	-1.84263	11.9449	55.5698	-2.12765	38.7821	222.444	-2.48972
Chr05	91071479	91076958	CsTGY05G0001314	CsTGY05G0001314a	CsTGY05G0001314b	1.64461	0	1.40306	12.5625	8.28518	0.546624	13.4132	8.57811	0.589577	25.7494	13.7111	0.862598	8.40112	0	3.23283	7.25751	5.63789	0.314983	5.37965	0	2.67348	10.5763	4.43243	1.0915	7.57335	3.61139	0.894655	6.9422	3.67246	0.765356
Chr05	91103736	91109246	CsTGY05G0001315	CsTGY05G0001315a	CsTGY05G0001315b	3.01339	5.70628	-0.740692	5.44297	17.3438	-1.50949	7.64672	18.7159	-1.18914	8.07895	24.1377	-1.46926	2.86251	8.36839	-1.27826	3.57026	9.23382	-1.163	1.84874	6.21323	-1.34032	4.56623	10.5111	-1.04826	3.66166	10.2769	-1.27446	1.85692	6.97636	-1.48127
Chr05	91918376	91920315	CsTGY05G0001319	CsTGY05G0001319a	CsTGY05G0001319b	0.731189	0.629466	0.087364	1.50102	0.418424	0.818225	3.26136	1.42966	0.81056	8.55279	2.75537	1.34697	10.1976	4.55202	1.0121	1.62309	0.519291	0.787867	0	0	0	5.57638	3.02009	0.710067	2.12977	0.998218	0.647344	0.082557	0	0.114443
Chr05	92639809	92645327	CsTGY05G0001320	CsTGY05G0001320a	CsTGY05G0001320b	2.63532	0.817449	1.00017	2.74598	0.846803	1.02031	3.32685	1.83657	0.609172	1.62235	1.58532	0.0205174	4.87911	1.92812	1.00563	4.2008	1.95705	0.814573	6.76309	2.66402	1.08321	4.58251	1.49156	1.16386	5.47908	2.29605	0.975052	2.52231	1.43787	0.530902
Chr05	93207728	93209807	CsTGY05G0001326	CsTGY05G0001326a	CsTGY05G0001326b	1.39841	0.651434	0.538358	4.33669	1.03849	1.38844	14.8578	4.74318	1.46527	5.8932	2.41812	1.01197	16.0129	6.69642	1.14437	15.5091	6.92938	1.05798	5.19133	1.98872	1.05072	16.3941	3.90741	1.82556	9.3452	2.83668	1.43103	16.6679	7.28486	1.09258
Chr05	93634586	93634852	CsTGY05G0001329	CsTGY05G0001329a	CsTGY05G0001329b	111.654	43.0069	1.35609	75.0219	26.3753	1.47354	56.2973	13.4591	1.98649	165.531	46.7662	1.80173	2.211	1.0303	0.661326	29.6776	6.58655	2.01567	0.035135	0	0.0498189	146.828	54.3899	1.41622	12.8549	8.21482	0.588371	3.86395	1.93114	0.730669
Chr05	93710776	93711039	CsTGY05G0001331	CsTGY05G0001331a	CsTGY05G0001331b	20.5323	3.37834	2.29805	14.7859	1.37777	2.73096	5.50482	0.393813	2.22247	5.87671	0.679143	2.03399	2.30074	0	1.72279	5.24469	0.802996	1.79223	0.151611	0.12271	0.0366682	50.1661	4.39777	3.24475	3.80928	0.489856	1.69065	0.334126	0.064933	0.325132
Chr05	93755928	93756194	CsTGY05G0001332	CsTGY05G0001332a	CsTGY05G0001332b	15.456	6.87627	1.06303	18.9582	7.94325	1.15811	13.1606	2.84409	1.88117	19.369	4.70908	1.83504	0.644258	0.691266	-0.0406669	8.01344	3.32711	1.05868	0.141943	0.705034	-0.57831	85.2914	54.1286	0.646416	5.71213	1.31623	1.53499	3.12278	1.27314	0.858935
Chr05	94014351	94014809	CsTGY05G0001337	CsTGY05G0001337a	CsTGY05G0001337b	46.8003	25.7377	0.838146	32.8618	20.3987	0.662138	7.19647	5.69765	0.291347	9.3525	4.45318	0.924809	2.57855	1.4368	0.554388	11.7324	2.51978	1.85495	0.174161	0	0.23163	500.197	342.357	0.545667	14.6404	4.96931	1.38964	1.19856	0.630119	0.43158
Chr05	94210799	94211388	CsTGY05G0001339	CsTGY05G0001339a	CsTGY05G0001339b	17.8082	8.98234	0.913911	5.70985	2.27875	1.03313	2.6753	1.05093	0.841587	3.64909	2.54826	0.389836	3.7699	4.84257	-0.292646	3.37722	2.50262	0.321582	0.836957	1.2232	-0.27532	11.8265	11.4197	0.0464968	6.47281	2.87557	0.947241	1.75797	0.752804	0.653943
Chr05	96384550	96389701	CsTGY05G0001372	CsTGY05G0001372a	CsTGY05G0001372b	5.7255	3.08303	0.72	7.88781	3.65379	0.933423	10.0469	5.42353	0.782206	8.09086	4.49849	0.725382	9.33732	5.25074	0.725764	9.9373	4.18925	1.07566	7.16728	2.44633	1.2448	8.00262	3.16869	1.11075	7.73306	2.89613	1.16444	6.88573	3.43599	0.829988
Chr05	98766648	98768087	CsTGY05G0001402	CsTGY05G0001402a	CsTGY05G0001402b	2.48989	1.77889	0.328673	5.01883	3.73878	0.344965	13.6665	3.77906	1.61773	6.62117	2.68295	1.04915	21.3992	3.84426	2.2091	31.3074	5.2736	2.3645	138.912	14.0626	3.21548	58.1317	11.1294	2.28542	34.6695	5.35419	2.48891	63.7103	9.606	2.60911
Chr05	103321898	103439698	CsTGY05G0001449	CsTGY05G0001449a	CsTGY05G0001449b	5.42356	1.62133	1.29307	3.6747	2.83187	0.286823	5.02889	1.51882	1.25914	3.68029	0	2.2266	5.77037	3.00862	0.756129	4.81185	2.38747	0.778789	5.85963	2.978	0.786087	4.47478	0.963066	1.47969	5.89909	3.65778	0.566763	2.37313	0.850709	0.866011
Chr05	103819757	103824319	CsTGY05G0001456	CsTGY05G0001456a	CsTGY05G0001456b	28.505	14.2554	0.95164	23.0206	11.423	0.951262	22.4912	11.281	0.935693	19.6061	10.8735	0.795321	12.1781	3.78579	1.46132	14.122	5.25346	1.27393	8.36683	4.1152	0.87277	23.0256	9.63213	1.17614	19.2845	7.33286	1.2835	6.05391	2.75067	0.911274
Chr05	105560795	105582224	CsTGY05G0001482	CsTGY05G0001482a	CsTGY05G0001482b	3.69244	1.41213	0.960033	4.79249	1.55655	1.17999	7.70592	2.33691	1.38348	6.96272	2.14519	1.34011	6.80335	2.82396	1.02902	4.85574	1.40068	1.28641	4.03572	1.13035	1.2411	8.06175	2.07464	1.55937	5.02103	1.08771	1.52809	3.91811	1.65632	0.888673
Chr05	110688288	110698697	CsTGY05G0001528	CsTGY05G0001528a	CsTGY05G0001528b	13.6994	14.1126	-0.0399997	17.1506	10.5472	0.652474	25.6156	13.7846	0.848177	18.6247	13.1502	0.471849	30.826	21.1836	0.520711	27.2335	11.8451	1.13619	22.7189	9.81279	1.1333	33.6635	16.4925	0.986678	29.2475	16.3662	0.800532	30.4927	13.6728	1.10187
Chr05	110759417	110761819	CsTGY05G0001529	CsTGY05G0001529a	CsTGY05G0001529b	36.228	8.08244	2.03524	15.6697	11.6018	0.403597	37.0004	26.4115	0.471229	23.0656	16.9647	0.421812	20.6873	16.4634	0.312514	24.6087	19.1349	0.346939	29.2222	21.4808	0.426917	24.8763	19.3831	0.344258	20.3399	16.148	0.315515	10.0992	8.29327	0.256193
Chr05	111466833	111467549	CsTGY05G0001533	CsTGY05G0001533a	CsTGY05G0001533b	0.789412	0.407782	0.346062	0.572086	0.067364	0.558628	2.66548	0.057076	1.79392	2.13402	0.076203	1.54206	6.37425	0.837654	2.00463	9.49871	0.729313	2.60194	3.12092	0.253136	1.71742	10.6974	1.20437	2.40775	5.01821	0.344509	2.16226	12.6336	1.38019	2.51802
Chr05	118953102	118973949	CsTGY05G0001588	CsTGY05G0001588a	CsTGY05G0001588b	10.9364	3.80451	1.3129	17.3299	6.16938	1.35427	19.7287	5.2112	1.73869	16.5533	4.89899	1.5732	24.054	7.94382	1.48608	14.1323	4.80757	1.38162	11.0464	7.35715	0.527514	7.59725	2.38192	1.34603	15.7297	5.36008	1.3953	19.7278	7.42172	1.29938
Chr05	120665597	120697840	CsTGY05G0001605	CsTGY05G0001605a	CsTGY05G0001605b	13.9405	7.26987	0.853292	16.4271	8.87568	0.81938	15.8124	9.02591	0.745792	17.7919	9.55548	0.832116	10.9014	3.21474	1.49762	10.8959	6.06578	0.75155	8.91571	5.01351	0.72151	10.2214	6.38726	0.603141	12.2453	6.7807	0.767511	5.9679	2.69278	0.916017
Chr05	122230536	122259254	CsTGY05G0001616	CsTGY05G0001616a	CsTGY05G0001616b	3.82525	2.40691	0.502138	7.90074	4.45196	0.707149	13.8028	8.6407	0.618657	9.84351	5.20727	0.804801	11.8277	5.40457	1.00209	11.2112	5.60921	0.885655	10.328	5.80576	0.735067	8.86959	4.72236	0.786379	6.40118	4.07454	0.544477	5.25107	2.53383	0.82287
Chr05	127423725	127424635	CsTGY05G0001657	CsTGY05G0001657a	CsTGY05G0001657b	8.47324	2.41561	1.47172	6.49629	1.52345	1.57078	18.3058	5.65197	1.53718	22.1728	8.23969	1.32652	0.370846	0.354199	0.0176268	3.46701	0	2.15931	0	0.139153	-0.187962	2.03352	0.433914	1.08103	2.48385	1.06166	0.756878	1.11046	0.475216	0.516634
Chr05	128549019	128594012	CsTGY05G0001665	CsTGY05G0001665a	CsTGY05G0001665b	9.89508	1.67315	2.02706	5.53049	0.414275	2.20713	4.5478	1.88969	0.941003	8.76055	2.47798	1.48871	2.53164	1.46248	0.520229	4.14979	0.069992	2.26691	3.13291	0	2.04716	5.97327	1.06847	1.75327	3.94357	1.56181	0.94839	3.00229	0.892869	1.08025
Chr05	128721689	128735930	CsTGY05G0001667	CsTGY05G0001667a	CsTGY05G0001667b	22.4884	16.5376	0.421496	15.6627	8.8957	0.751748	14.9448	11.7597	0.321485	20.3879	11.4162	0.784574	22.1297	11.1743	0.925916	17.6231	8.05487	1.04033	19.5353	9.08454	1.02596	26.0719	15.1382	0.74632	20.1685	12.0756	0.695043	23.2404	12.9022	0.802095
Chr05	134259763	134274545	CsTGY05G0001710	CsTGY05G0001710a	CsTGY05G0001710b	4.92782	3.93294	0.265054	7.20918	3.54074	0.854308	12.9658	7.39775	0.733824	7.81833	4.78453	0.608304	6.94632	4.46865	0.539102	7.9748	5.55219	0.453902	9.13297	3.64645	1.12486	7.58371	4.3131	0.692047	6.76532	4.11854	0.601312	2.45976	1.74947	0.331517
Chr05	135405217	135413698	CsTGY05G0001724	CsTGY05G0001724a	CsTGY05G0001724b	18.9304	42.1525	-1.11447	9.34561	23.0465	-1.21681	11.1249	21.4261	-0.887202	11.0578	26.9188	-1.21128	5.08446	15.8092	-1.46605	6.40998	16.3391	-1.22649	4.5076	12.5121	-1.29476	9.52103	20.8008	-1.05111	8.62409	18.5	-1.01875	6.22596	9.9548	-0.600301
Chr05	135509870	135512112	CsTGY05G0001728	CsTGY05G0001728a	CsTGY05G0001728b	2.54378	1.79042	0.344805	2.73878	4.9077	-0.66003	10.7121	5.11381	0.937852	3.10984	3.0143	0.0339356	24.9735	13.7089	0.820346	10.2167	5.81712	0.718409	20.8058	9.13602	1.10522	14.3763	6.66243	1.00484	21.9989	9.89442	1.07798	128.008	59.9307	1.08222
Chr05	142944628	142951430	CsTGY05G0001820	CsTGY05G0001820a	CsTGY05G0001820b	8.41035	0	3.23425	15.086	9.78004	0.577447	20.8281	4.69608	1.93815	28.3289	12.8766	1.07967	14.4731	2.69051	2.06787	17.9422	10.4073	0.731649	11.2095	6.70421	0.664282	14.8167	9.8013	0.550241	19.8548	4.53427	1.91392	9.83726	4.88612	0.88061
Chr05	144568944	144573687	CsTGY05G0001837	CsTGY05G0001837a	CsTGY05G0001837b	15.1736	0	4.01557	26.2872	12.5834	1.00638	35.3134	18.7625	0.877739	30.4703	16.0576	0.883574	18.4416	11.2029	0.67192	23.6564	12.9584	0.820822	16.3362	8.91173	0.806581	33.7129	18.0702	0.864149	26.4239	0	4.77736	14.4068	8.61707	0.679902
Chr05	147936692	147939468	CsTGY05G0001870	CsTGY05G0001870a	CsTGY05G0001870b	6.3532	3.15849	0.822314	7.08083	2.02995	1.41521	3.04909	0.431152	1.50042	1.39638	1.32548	0.0433281	3.62325	2.68796	0.326085	1.67531	0.746094	0.615575	2.17761	0.677601	0.921542	3.0143	1.66936	0.588654	10.6076	5.99799	0.73006	0.431345	0.263778	0.179628
Chr05	148057762	148064337	CsTGY05G0001871	CsTGY05G0001871a	CsTGY05G0001871b	1.24033	5.17159	-1.46193	1.99649	7.53337	-1.50984	0.62564	0.693977	-0.0594065	0.215043	0.900777	-0.645582	0.806477	1.15892	-0.25713	0.142477	0.873228	-0.713361	0.400534	0	0.485977	0.56291	1.92691	-0.905144	1.0096	2.66667	-0.867563	0.056584	0	0.0794075
Chr05	153716809	153732813	CsTGY05G0001929	CsTGY05G0001929a	CsTGY05G0001929b	0	0	0	3.87974	3.46521	0.128076	6.88944	0	2.97992	5.2535	2.99851	0.645202	4.60029	3.68316	0.258018	5.31667	0	2.65916	6.34051	0	2.87588	4.05709	3.689	0.109026	4.70584	4.78561	-0.0200285	3.7942	3.24154	0.176703
Chr05	162592104	162612457	CsTGY05G0002032	CsTGY05G0002032a	CsTGY05G0002032b	0	5.10472	-2.60993	11.3521	12.1803	-0.0936204	17.9237	17.4514	0.0364632	13.056	13.5926	-0.0540511	10.5664	9.29367	0.168177	12.2197	11.5696	0.0727517	8.92448	10.5337	-0.216791	6.74489	6.46375	0.0533445	6.22424	6.4365	-0.0417776	2.66252	2.74765	-0.0331504
Chr05	169669229	169691144	CsTGY05G0002087	CsTGY05G0002087a	CsTGY05G0002087b	14.571	24.649	-0.720038	12.0067	27.0993	-1.11128	0	20.867	-4.45068	8.90281	21.7867	-1.20228	6.9478	11.5137	-0.654882	7.75835	14.4623	-0.82002	3.82738	5.51011	-0.431441	6.66976	15.3822	-1.09488	2.90625	21.6595	-2.53626	4.5253	7.53568	-0.627452
Chr05	170961233	170962986	CsTGY05G0002106	CsTGY05G0002106a	CsTGY05G0002106b	6.17988	3.21279	0.769185	10.7572	6.15452	0.716612	19.9652	11.679	0.725559	16.1401	7.5268	1.0073	7.48309	3.11952	1.04211	11.7994	5.37672	1.00519	5.244	2.0919	1.01398	4.97487	2.98561	0.584108	7.09281	3.94655	0.710217	3.98542	1.31363	1.10756
Chr05	171259603	171265394	CsTGY05G0002114	CsTGY05G0002114a	CsTGY05G0002114b	1.25736	0.569534	0.524302	0.921987	0.421301	0.435386	4.00421	1.60446	0.942157	6.5784	1.96627	1.35324	12.0632	4.96002	1.13212	5.22809	3.9121	0.342452	19.3533	7.57531	1.247	3.00407	0.967705	1.02495	7.33298	3.54294	0.875207	20.7702	6.58997	1.52019
Chr05	174912804	174919222	CsTGY05G0002167	CsTGY05G0002167a	CsTGY05G0002167b	18.0452	27.9338	-0.603329	16.8176	27.1126	-0.657917	11.5786	17.8079	-0.580364	8.77115	14.0103	-0.619352	2.79553	8.32975	-1.29754	6.41491	12.3875	-0.85238	3.79751	5.83888	-0.511474	7.85175	14.2958	-0.789102	9.51763	14.3541	-0.545811	3.43397	7.42154	-0.925484
Chr05	175396778	175400282	CsTGY05G0002178	CsTGY05G0002178a	CsTGY05G0002178b	0.375992	0	0.460472	1.15125	0	1.10518	2.36759	1.07405	0.699262	0.614065	0.441663	0.162965	26.5413	6.62313	1.85314	6.32723	1.98439	1.29583	0.482102	0.393249	0.0891916	12.5138	2.81286	1.82549	4.84647	1.04454	1.51579	3.88337	0.682958	1.53688
Chr05	175656326	175662071	CsTGY05G0002182	CsTGY05G0002182a	CsTGY05G0002182b	86.6279	41.425	1.04648	72.3928	38.0701	0.909573	89.7544	40.1971	1.13943	108.524	46.5745	1.20299	87.806	47.5223	0.87201	80.3362	40.6876	0.964279	100.707	44.3979	1.16372	144.641	66.2522	1.11477	130.541	60.4722	1.09751	146.173	68.0788	1.0912
Chr05	175772141	175781175	CsTGY05G0002185	CsTGY05G0002185a	CsTGY05G0002185b	6.30858	2.98949	0.873385	7.22473	3.03792	1.02636	13.1114	6.27752	0.955344	11.4824	4.61646	1.15216	18.0259	5.92579	1.45792	22.8912	6.97745	1.58248	26.0912	7.21094	1.72221	15.6811	4.53906	1.5905	15.0796	4.46022	1.5582	14.9449	4.15881	1.62798
Chr05	176063680	176064166	CsTGY05G0002191	CsTGY05G0002191a	CsTGY05G0002191b	128.516	83.4973	0.616151	84.3799	73.6028	0.194668	232.331	109.858	1.07366	90.1191	55.2331	0.696335	154.474	62.8813	1.2832	335.157	201.563	0.730763	259.046	82.0957	1.64592	122.116	102.751	0.246898	154.813	65.9341	1.219	556.124	161.394	1.77851
Chr05	176191324	176191926	CsTGY05G0002194	CsTGY05G0002194a	CsTGY05G0002194b	18.507	21.5582	-0.209658	24.892	23.7123	0.0672787	72.6255	40.8781	0.814009	15.7475	20.4544	-0.35733	66.8437	41.2473	0.683357	102.075	69.4752	0.548503	76.8251	37.1638	1.02803	22.7531	18.9803	0.249538	35.4623	26.3155	0.416687	70.3046	34.9946	0.986216
Chr05	176252064	176253062	CsTGY05G0002196	CsTGY05G0002196a	CsTGY05G0002196b	24.5698	12.2207	0.951649	21.1721	7.53593	1.37713	6.30191	5.65475	0.133889	6.65547	4.31451	0.526555	23.9819	15.6846	0.582364	12.2146	10.3306	0.221911	17.0366	16.7749	0.0210898	9.15207	7.63867	0.232892	20.2167	16.9378	0.2422	33.7401	33.336	0.0168797
Chr05	177246770	177250701	CsTGY05G0002211	CsTGY05G0002211a	CsTGY05G0002211b	21.4689	16.7475	0.340317	31.3142	32.7095	-0.0609896	36.5022	29.0729	0.318513	29.1043	41.892	-0.51074	39.6229	7.52345	2.25279	42.6568	15.6409	1.39147	55.4823	9.48598	2.42934	27.2226	5.33034	2.1565	96.2375	11.7617	2.9297	124.073	5.21057	4.33191
Chr05	177290983	177295825	CsTGY05G0002212	CsTGY05G0002212a	CsTGY05G0002212b	752.776	392.741	0.936887	654.394	353.013	0.88856	170.039	95.9792	0.818576	236.315	133.546	0.818698	478.02	233.443	1.03085	207.489	106.393	0.957066	40.8581	12.8798	1.59252	330.127	181.945	0.855976	514.117	273.271	0.909295	74.3811	36.3929	1.01144
Chr05	177390518	177403714	CsTGY05G0002215	CsTGY05G0002215a	CsTGY05G0002215b	11.4029	8.17901	0.434271	12.046	6.6066	0.778285	10.9568	5.53851	0.870796	11.1323	6.75375	0.645889	4.33291	3.00821	0.411965	9.43514	3.50416	1.21212	10.0777	6.44581	0.573154	10.4631	6.36868	0.637523	12.6564	4.10855	1.41859	4.50001	2.7214	0.563589
Chr05	177823969	177830719	CsTGY05G0002224	CsTGY05G0002224a	CsTGY05G0002224b	39.4091	18.3576	1.06178	30.2878	12.0466	1.26192	13.8604	5.59237	1.1726	25.2711	9.18554	1.36695	15.2796	7.61938	0.917411	12.2486	5.64175	0.996202	6.01089	2.40278	1.04288	13.7676	6.20064	1.03624	21.912	9.25613	1.15962	5.987	3.41745	0.66146
Chr05	179897019	179932447	CsTGY05G0002249	CsTGY05G0002249a	CsTGY05G0002249b	8.65527	4.59289	0.787722	18.2601	8.5958	1.00514	32.7078	15.595	1.02233	21.8009	9.87879	1.06757	24.0241	10.0646	1.17737	25.9169	12.5905	0.985907	25.2753	11.3211	1.09258	25.0132	10.5686	1.16903	22.9371	9.93943	1.12971	11.8071	5.35866	1.01015
Chr05	181292211	181297692	CsTGY05G0002263	CsTGY05G0002263a	CsTGY05G0002263b	4.08322	3.35816	0.222023	5.58707	3.0112	0.715602	8.19466	3.14411	1.14973	4.57309	2.73854	0.576003	1.63015	0.897729	0.470872	4.7853	1.26962	1.34994	0.987434	0.326673	0.583094	2.32943	1.98178	0.1591	2.53148	1.25294	0.648462	1.01648	0.797777	0.165624
Chr05	182156817	182157332	CsTGY05G0002279	CsTGY05G0002279a	CsTGY05G0002279b	10.3014	6.99098	0.500056	3.3946	3.7401	-0.109186	11.3115	5.23758	0.980949	13.3386	6.46648	0.941405	28.1523	14.5588	0.905877	24.7863	11.2236	1.07693	8.07448	2.19191	1.50739	11.1636	5.00034	1.01945	17.5094	10.0504	0.744151	31.1638	11.3905	1.37621
Chr05	182200063	182201312	CsTGY05G0002280	CsTGY05G0002280a	CsTGY05G0002280b	12.1161	11.1239	0.113496	5.21306	5.43198	-0.0499587	9.39216	7.33311	0.318569	14.5643	10.99	0.376416	73.2187	38.357	0.915163	46.8888	29.1495	0.667557	9.39193	3.7115	1.1412	38.1363	23.8845	0.653257	32.0477	20.1655	0.642835	48.7262	22.4711	1.08312
Chr05	183608124	183613442	CsTGY05G0002297	CsTGY05G0002297a	CsTGY05G0002297b	17.7492	6.29182	1.36248	14.8573	5.44293	1.29936	15.0961	5.80395	1.24227	9.22218	2.44083	1.57087	2.76726	0.716325	1.13419	13.0414	3.56113	1.62223	0.737797	0.211345	0.52065	11.2698	3.74318	1.37118	13.1695	4.75262	1.3005	0.981193	0.394968	0.506137
Chr05	183689430	183702420	CsTGY05G0002302	CsTGY05G0002302a	CsTGY05G0002302b	5.70795	2.10523	1.11117	10.1864	5.38914	0.808048	19.6378	10.1067	0.893858	14.0897	5.76069	1.15832	20.5879	10.3613	0.926097	21.4809	9.22339	1.13682	22.68	9.49833	1.17351	12.3074	5.24822	1.09071	11.5881	5.82881	0.882358	7.74043	3.96308	0.816469
Chr05	183719705	183730092	CsTGY05G0002304	CsTGY05G0002304a	CsTGY05G0002304b	0.591099	3.00966	-1.33346	0.543874	1.86532	-0.89214	3.21152	9.35809	-1.29835	1.20642	1.29652	-0.0577438	8.60611	13.0588	-0.549453	33.4387	57.5771	-0.766305	49.213	78.0389	-0.6545	2.99402	2.23546	0.303873	2.18892	9.50351	-1.71973	13.8211	29.1112	-1.02264
Chr05	184129724	184135656	CsTGY05G0002313	CsTGY05G0002313a	CsTGY05G0002313b	7.14896	4.3685	0.602096	11.2532	7.47724	0.531494	33.0678	15.6874	1.02965	25.8014	15.9688	0.659428	63.9991	37.727	0.747082	69.5143	43.4577	0.66548	195.841	122.551	0.67192	26.5479	16.8411	0.626735	72.2737	44.8528	0.676287	407.501	266.033	0.613325
Chr05	184155960	184159031	CsTGY05G0002315	CsTGY05G0002315a	CsTGY05G0002315b	0.397417	1.16484	-0.631501	6.16193	2.18253	1.17018	13.2623	2.42371	2.05857	4.9971	3.4697	0.424087	86.9633	22.2517	1.91957	41.9962	8.6784	2.15137	4.32073	1.22829	1.25568	12.5912	1.31707	2.5523	13.291	4.28583	1.43491	10.1378	2.5107	1.66563
Chr05	184194832	184197930	CsTGY05G0002316	CsTGY05G0002316a	CsTGY05G0002316b	0.22258	1.43134	-0.991823	1.07854	3.33683	-1.06107	0.622833	1.80122	-0.787541	0.835301	1.71533	-0.565109	4.41682	10.0214	-1.02479	1.09358	3.47019	-1.09437	0.211293	0.264163	-0.0616346	0.232226	0.668073	-0.436916	0.546689	1.54585	-0.718965	0.188682	0.431156	-0.267818
Chr05	191765630	191776318	CsTGY05G0002406	CsTGY05G0002406a	CsTGY05G0002406b	14.9086	3.90573	1.69727	12.5848	6.77061	0.805899	9.05114	4.55039	0.856697	11.8114	7.86873	0.530632	5.1708	5.05741	0.026755	8.78618	5.89574	0.505041	7.80129	1.80011	1.65223	23.4778	22.9023	0.0343219	8.24829	6.56827	0.289222	10.5812	6.33451	0.659014
Chr05	195902564	195924403	CsTGY05G0002454	CsTGY05G0002454a	CsTGY05G0002454b	5.40604	1.67245	1.26127	6.23051	3.74031	0.609116	12.9704	6.85732	0.830265	10.9737	6.35051	0.703956	9.24903	4.26752	0.960291	8.58614	4.57594	0.781734	10.0667	4.76533	0.940752	6.4018	2.79609	0.963363	6.99287	2.84428	1.056	7.50316	3.39172	0.953214
Chr05	202754781	202765341	CsTGY05G0002604	CsTGY05G0002604a	CsTGY05G0002604b	18.9544	0	4.31864	12.1309	0.73031	2.92386	24.1323	0	4.65147	13.5513	0	3.86307	25.7614	0	4.74208	43.9563	0	5.49045	63.9137	35.4679	0.831894	42.3836	0	5.43908	24.6316	0	4.67985	18.9455	0	4.31799
Chr05	202759048	202769901	CsTGY05G0002605	CsTGY05G0002605a	CsTGY05G0002605b	35.2042	28.2182	0.30929	30.1334	23.1274	0.367788	61.0382	27.8895	1.10261	33.6684	24.2769	0.455802	95.0219	73.4705	0.366695	165.839	115.663	0.516103	359.54	244.341	0.555369	81.5737	64.0452	0.344239	66.3761	49.3871	0.419182	104.754	87.684	0.253969
Chr05	202984849	202995503	CsTGY05G0002610	CsTGY05G0002610a	CsTGY05G0002610b	0.693821	21.7459	-3.74726	35.4047	50.2763	-0.494167	0.388889	27.3782	-4.35278	0.267586	20.4532	-4.08103	1.65993	22.8576	-3.16499	0.242639	18.1105	-3.94289	8.91151	12.3701	-0.431831	17.7899	23.0535	-0.35629	17.1164	25.729	-0.561109	0.106192	2.54558	-1.68042
Chr05	204341808	204346953	CsTGY05G0002627	CsTGY05G0002627a	CsTGY05G0002627b	0	4.72376	-2.51696	0	5.39319	-2.67654	0	6.30516	-2.86892	0	4.24925	-2.39211	0	9.32192	-3.36764	0	10.8604	-3.56808	15.8678	22.1795	-0.458578	0	3.92862	-2.30118	0	12.3852	-3.74256	0	13.2293	-3.83079
Chr05	204479944	204492262	CsTGY05G0002632	CsTGY05G0002632a	CsTGY05G0002632b	4.48058	9.52038	-0.940786	0	8.5451	-3.25476	0	2.57404	-1.83755	8.22923	10.8739	-0.363513	6.34861	9.1557	-0.466748	7.28203	0	3.04999	6.5428	8.26747	-0.297076	4.64135	7.32171	-0.56084	3.31002	4.38366	-0.320895	0	3.4391	-2.15027
Chr05	204806475	204809152	CsTGY05G0002643	CsTGY05G0002643a	CsTGY05G0002643b	3488.58	6838.05	-0.970744	1910.11	3355.43	-0.812515	921.686	1841.26	-0.997566	1193.1	2388.4	-1.00073	550.638	1310.17	-1.24906	680.954	1417.98	-1.05711	692.097	1409.61	-1.02519	1442.07	2853.25	-0.983973	1508.73	3116.36	-1.04604	662.386	1302.26	-0.974209
Chr05	204949678	204954892	CsTGY05G0002651	CsTGY05G0002651a	CsTGY05G0002651b	21.2549	79.7187	-1.85878	15.0458	41.3103	-1.39881	11.6915	21.1875	-0.805887	21.0389	55.6985	-1.36326	23.9104	29.7083	-0.301881	16.2131	21.0288	-0.355882	3.622	5.39659	-0.468785	8.42722	10.6076	-0.300165	9.42123	11.3398	-0.243793	7.32547	4.60562	0.570656
Chr05	205545387	205547134	CsTGY05G0002668	CsTGY05G0002668a	CsTGY05G0002668b	61.5501	0.490068	5.39156	56.7512	0.44315	5.32256	66.8166	0	6.08357	63.2585	0	6.00582	1.12379	0	1.08664	11.591	0	3.65432	0.224364	0	0.292033	10.1592	0.125335	3.3098	17.897	0.089156	4.11687	0.936326	0	0.953322
Chr05	205693318	205698696	CsTGY05G0002669	CsTGY05G0002669a	CsTGY05G0002669b	0	0	0	10.1175	0	3.47476	11.0447	0	3.59033	13.3234	0	3.8403	8.72745	0	3.28206	9.53041	0	3.39649	5.92185	0	2.79116	10.2468	0	3.49144	9.19151	0	3.3493	8.41167	0	3.23445
Chr05	207242346	207249899	CsTGY05G0002701	CsTGY05G0002701a	CsTGY05G0002701b	6.09588	3.86458	0.544668	6.80553	0	2.9645	11.525	0	3.64674	8.58896	2.66379	1.38803	8.66935	3.03659	1.26028	9.26447	0.480278	2.79372	7.71544	2.11898	1.4825	6.95478	1.44915	1.69954	7.10758	0	3.01927	4.86834	0	2.55295
Chr05	207391497	207399674	CsTGY05G0002702	CsTGY05G0002702a	CsTGY05G0002702b	0	7.18275	-3.03259	0	6.49999	-2.90689	0	10.0332	-3.46378	0	6.98016	-2.99642	2.64182	6.73702	-1.08712	6.1683	6.72001	-0.106972	4.60527	5.00808	-0.100121	7.11832	7.57616	-0.0791504	6.74334	7.73276	-0.173482	3.07492	3.13781	-0.0220974
Chr05	208341507	208346262	CsTGY05G0002722	CsTGY05G0002722a	CsTGY05G0002722b	0	13.304	-3.83835	0	24.7552	-4.68679	0	22.5178	-4.55568	1.97622	11.8213	-2.10699	0	23.5719	-4.61894	9.83105	30.3463	-1.53312	21.0919	37.8841	-0.815662	0.36027	12.3328	-3.29301	0	30.0548	-4.95674	2.32632	17.1148	-2.44517
Chr05	208633450	208635932	CsTGY05G0002728	CsTGY05G0002728a	CsTGY05G0002728b	7.31007	18.0245	-1.19492	4.19529	11.4942	-1.26598	4.57113	8.72149	-0.803206	6.49668	8.06179	-0.273545	8.88091	27.8315	-1.54493	13.7434	28.23	-0.987386	43.8507	85.2215	-0.942918	11.6672	33.7165	-1.45453	11.4926	23.7337	-0.985409	26.0969	55.7856	-1.0674
Chr05	208877603	208878620	CsTGY05G0002735	CsTGY05G0002735a	CsTGY05G0002735b	10.1605	4.41367	1.04372	6.17741	2.65712	0.972753	8.33318	3.09727	1.18771	5.31935	1.90633	1.12057	95.8474	37.6706	1.32447	48.8167	20.9778	1.18058	290.312	126.253	1.19486	28.7493	14.0505	0.983047	102.352	43.6015	1.2124	139.724	59.7082	1.21291
Chr05	208922711	208925550	CsTGY05G0002739	CsTGY05G0002739a	CsTGY05G0002739b	249.139	113.089	1.13257	220.071	118.551	0.886884	174.987	82.0525	1.08337	247.219	122.832	1.00323	181	87.2899	1.04362	190.043	103.341	0.872586	129.785	66.2242	0.960143	171.702	85.2283	1.00205	191.724	103.065	0.889044	151.096	81.9858	0.874041
Chr05	209136178	209148536	CsTGY05G0002743	CsTGY05G0002743a	CsTGY05G0002743b	10.8338	0	3.56484	10.6883	6.31161	0.676801	15.305	5.74463	1.27351	8.83703	4.16343	0.929893	8.73098	1.07386	2.23027	14.9763	3.48431	1.83297	10.7279	3.89211	1.26141	6.48283	3.69612	0.672115	9.46167	5.36076	0.717841	3.51515	1.98139	0.59879
Chr05	210202600	210205580	CsTGY05G0002774	CsTGY05G0002774a	CsTGY05G0002774b	0	16.0121	-4.08849	5.07717	14.7607	-1.37486	4.72456	14.7533	-1.46042	6.84405	20.2475	-1.43762	1.23797	3.08439	-0.86793	1.16408	6.91596	-1.87101	1.49636	2.66085	-0.552355	0	5.52486	-2.70595	0	7.32409	-3.05729	0.664067	1.38697	-0.520465
Chr05	210215970	210221578	CsTGY05G0002775	CsTGY05G0002775a	CsTGY05G0002775b	6.40317	11.669	-0.775088	8.34158	14.3883	-0.720093	13.3951	24.7019	-0.836297	10.7611	19.8138	-0.823525	1.41851	17.5905	-2.94238	11.6676	20.3106	-0.750432	11.0518	22.3395	-0.953529	10.2659	19.7071	-0.87817	7.8351	14.3634	-0.798177	5.13661	9.36966	-0.756855
Chr05	213026937	213041541	CsTGY05G0002836	CsTGY05G0002836a	CsTGY05G0002836b	9.59336	9.78918	-0.0264244	11.561	11.3571	0.0236111	18.4262	17.8944	0.0400467	13.6629	12.9922	0.0675509	10.7348	12.488	-0.200889	10.9652	10.5854	0.0465463	11.2237	0	3.61161	10.9769	11.9474	-0.112405	11.9125	11.5794	0.0377069	0	7.63692	-3.11052
Chr06	2037	2279	CsTGY06G0000001	CsTGY06G0000001a	CsTGY06G0000001b	5.99259	19.8142	-1.57367	12.2483	23.4124	-0.8818	13.1498	38.8396	-1.49342	11.5308	29.9381	-1.3039	12.4082	36.8708	-1.49797	14.6036	36.0514	-1.24765	15.3873	32.8666	-1.04728	11.5307	30.1894	-1.31559	10.0448	26.9614	-1.34007	3.40779	11.1965	-1.46834
Chr06	2315685	2317279	CsTGY06G0000037	CsTGY06G0000037a	CsTGY06G0000037b	9.81861	5.40396	0.75648	11.5946	0	3.65473	17.6694	8.57164	0.963841	19.5555	0	4.36145	18.0924	8.79436	0.962972	19.6651	0	4.36912	16.6939	7.54446	1.05019	15.3232	0	4.02886	14.9379	6.93396	1.00635	25.1175	13.4136	0.857586
Chr06	3426635	3427859	CsTGY06G0000077	CsTGY06G0000077a	CsTGY06G0000077b	60.3624	64.8314	-0.10142	44.9165	42.3679	0.0823861	31.1995	38.0554	-0.278487	39.3042	44.2289	-0.166313	18.3642	20.0175	-0.118205	22.1634	0	4.53377	12.5125	10.3451	0.252229	24.6512	0	4.68095	36.7924	38.4577	-0.0622121	21.4588	17.0627	0.314264
Chr06	3634896	3645043	CsTGY06G0000085	CsTGY06G0000085a	CsTGY06G0000085b	44.2068	26.1482	0.735683	73.8622	44.3753	0.722331	61.5347	35.9567	0.758822	73.5365	43.0572	0.758572	63.2472	29.6228	1.06903	77.9529	38.9738	0.981939	66.6373	32.8518	0.998588	31.4856	14.0189	1.11302	49.1308	28.6266	0.758807	47.3209	23.8058	0.961966
Chr06	5339688	5354274	CsTGY06G0000113	CsTGY06G0000113a	CsTGY06G0000113b	3.29897	7.37723	-0.962484	5.51151	7.96149	-0.460746	14.0716	18.1473	-0.345308	10.6093	15.1922	-0.480023	0	5.50233	-2.70096	0	8.12978	-3.19058	0	3.93916	-2.30427	6.69874	9.60628	-0.462225	3.72391	5.73988	-0.512739	0	2.16354	-1.66154
Chr06	6170025	6177459	CsTGY06G0000140	CsTGY06G0000140a	CsTGY06G0000140b	67.5149	57.8804	0.218631	53.8878	0	5.77841	64.8943	59.774	0.1167	63.4511	45.2625	0.47836	53.1384	33.7406	0.640031	52.356	38.3999	0.437459	32.6969	24.5277	0.400554	69.2185	50.5152	0.446851	49.7254	48.1389	0.0458433	24.9745	0	4.69903
Chr06	7297059	7300136	CsTGY06G0000171	CsTGY06G0000171a	CsTGY06G0000171b	8.70426	5.49719	0.578802	7.92227	5.65661	0.422624	13.1099	3.77564	1.56294	11.8073	0	3.6789	22.352	13.4812	0.689362	12.3677	9.14001	0.398687	23.9413	13.9318	0.740147	10.9831	0	3.58293	13.6078	0	3.86867	19.6866	12.2704	0.640483
Chr06	9177814	9183075	CsTGY06G0000183	CsTGY06G0000183a	CsTGY06G0000183b	5.409	2.54923	0.852591	6.32866	3.12742	0.828311	11.8684	6.45984	0.786614	8.61985	4.501	0.80632	5.18589	1.96431	1.06128	7.55333	2.79436	1.17263	9.54412	4.58802	0.91603	7.74664	2.53337	1.30768	6.53465	2.42427	1.13774	4.99472	1.54765	1.23452
Chr06	9471231	9479429	CsTGY06G0000195	CsTGY06G0000195a	CsTGY06G0000195b	0	1.82532	-1.49841	0.447711	3.13442	-1.51391	2.12474	6.53514	-1.2699	0.323049	3.07025	-1.62125	1.15544	1.36933	-0.136497	0.554246	1.88071	-0.89021	0.113541	0.763834	-0.66356	0	1.47767	-1.30898	0	2.11156	-1.63764	0	0.163027	-0.217885
Chr06	14706255	14708215	CsTGY06G0000353	CsTGY06G0000353a	CsTGY06G0000353b	1.6587	5.04931	-1.18605	4.67077	12.1128	-1.20936	2.42516	5.23113	-0.863325	1.41088	3.97299	-1.04455	10.9113	37.5588	-1.69473	11.8658	29.5807	-1.24908	13.7947	38.4312	-1.41426	6.91414	22.7582	-1.58592	7.08745	18.2788	-1.25326	8.57419	25.2604	-1.45566
Chr06	15806797	15811525	CsTGY06G0000387	CsTGY06G0000387a	CsTGY06G0000387b	3.23285	2.15619	0.423447	3.9143	4.98888	-0.2853	4.2705	10.0408	-1.06683	4.80317	8.88319	-0.768135	1.67007	2.90141	-0.547116	3.18786	4.27781	-0.333724	2.08294	3.00449	-0.377314	2.178	3.01512	-0.337326	1.81903	4.24425	-0.89554	1.36022	2.28344	-0.47629
Chr06	17461740	17467061	CsTGY06G0000433	CsTGY06G0000433a	CsTGY06G0000433b	0	0	0	13.9352	0	3.90064	9.88696	0	3.44453	12.6823	0	3.77424	10.9365	0	3.57731	0	0	0	0	0	0	12.0687	0	3.70804	14.0769	0	3.91427	18.1705	0	4.26082
Chr06	23017926	23020508	CsTGY06G0000554	CsTGY06G0000554a	CsTGY06G0000554b	18.7939	22.7524	-0.263014	28.046	22.5	0.305679	35.4281	30.5803	0.206029	35.1078	31.5147	0.151221	13.7034	19.7307	-0.495616	21.9867	24.0808	-0.125787	11.6663	27.9664	-1.19339	27.6207	20.6969	0.39957	19.0832	23.547	-0.289557	15.4918	27.4429	-0.786323
Chr06	23152011	23158910	CsTGY06G0000558	CsTGY06G0000558a	CsTGY06G0000558b	0	1.03193	-1.02285	0.550067	0.813738	-0.226635	1.66836	5.09187	-1.19093	0.587927	1.95862	-0.89778	6.99069	9.92253	-0.450916	13.9286	24.5081	-0.77288	9.76055	14.3552	-0.512976	2.24255	6.55081	-1.2195	5.65741	9.98115	-0.721996	5.38704	11.3492	-0.951195
Chr06	24313355	24316487	CsTGY06G0000601	CsTGY06G0000601a	CsTGY06G0000601b	2.83679	8.11919	-1.24901	1.23212	5.38039	-1.51523	2.49592	10.3839	-1.70326	3.28605	9.17385	-1.24715	0.569156	1.53663	-0.692923	0.998851	5.10021	-1.60969	0.690373	2.66362	-1.11593	2.14237	4.97495	-0.927071	1.18154	3.60228	-1.077	0.745632	3.27531	-1.29228
Chr06	25462347	25471386	CsTGY06G0000625	CsTGY06G0000625a	CsTGY06G0000625b	15.2764	52.4596	-1.71566	27.8888	51.7537	-0.868763	25.2171	67.7251	-1.39033	30.14	62.2563	-1.02244	44.8262	82.6851	-0.868799	25.071	59.29	-1.20947	19.2179	57.2926	-1.52768	23.4743	54.9183	-1.19205	24.0176	58.4544	-1.24884	16.0614	38.2072	-1.20038
Chr06	26331930	26337674	CsTGY06G0000642	CsTGY06G0000642a	CsTGY06G0000642b	5.4425	21.0762	-1.7768	22.7899	40.8073	-0.813403	36.9863	78.0258	-1.05684	18.6186	37.1173	-0.958226	21.5398	43.7058	-0.987989	31.3957	64.9484	-1.02554	24.8134	47.199	-0.90088	16.375	31.7587	-0.914866	23.8749	47.3595	-0.95911	13.3923	24.6275	-0.832394
Chr06	26432180	26441494	CsTGY06G0000646	CsTGY06G0000646a	CsTGY06G0000646b	1.71055	4.08885	-0.908752	2.56046	5.1516	-0.788895	5.06352	15.8906	-1.47799	3.9583	10.6689	-1.23475	5.20814	12.7666	-1.14893	3.34077	10.2397	-1.37258	2.62412	5.74514	-0.896216	3.97543	9.6978	-1.10442	3.63725	7.2745	-0.835401	3.11553	7.02506	-0.963433
Chr06	27296698	27303458	CsTGY06G0000666	CsTGY06G0000666a	CsTGY06G0000666b	0.143706	1.69247	-1.23521	0.913901	3.77966	-1.32039	2.53753	7.48486	-1.26215	1.8049	5.63074	-1.24122	0.131947	1.5814	-1.18935	0.635709	2.52625	-1.10822	0.374524	1.06571	-0.587709	0.958309	3.19925	-1.10052	0.650791	2.46916	-1.07143	0.089079	0.585245	-0.541597
Chr06	30208552	30227497	CsTGY06G0000717	CsTGY06G0000717a	CsTGY06G0000717b	2.82761	1.52371	0.600896	3.37066	1.54851	0.778197	8.2296	5.19826	0.574405	4.76756	2.51181	0.715746	6.78764	2.86382	1.01116	7.38618	2.25998	1.36315	4.90051	1.71304	1.12093	7.42784	4.39549	0.643409	4.07013	1.7611	0.87678	4.19098	2.06283	0.761141
Chr06	30394971	30399753	CsTGY06G0000722	CsTGY06G0000722a	CsTGY06G0000722b	4.40183	5.05326	-0.164264	2.64166	11.0532	-1.72675	4.30077	9.90406	-1.04059	4.44967	4.97894	-0.13372	0.542633	1.06059	-0.417662	0.254792	2.34652	-1.41521	0.367412	0.36938	-0.00207486	0.876541	1.94847	-0.651889	1.05369	1.56476	-0.320607	0.242798	0	0.313592
Chr06	30581328	30595908	CsTGY06G0000728	CsTGY06G0000728a	CsTGY06G0000728b	21.9312	43.7626	-0.964979	32.9196	59.647	-0.838319	52.7522	96.4211	-0.857911	39.4541	64.299	-0.690773	48.5511	99.7625	-1.02397	60.3663	107.949	-0.828134	81.2067	129.611	-0.667953	40.6626	69.3638	-0.75608	47.1615	80.1925	-0.753464	55.3807	85.4092	-0.615983
Chr06	30893566	30895072	CsTGY06G0000738	CsTGY06G0000738a	CsTGY06G0000738b	27.8204	54.4031	-0.942877	15.3804	28.5084	-0.849156	19.9559	39.8704	-0.963696	26.3624	49.758	-0.891439	18.329	34.6299	-0.882319	18.9014	37.888	-0.96646	35.9043	74.1941	-1.02683	31.1482	58.4313	-0.886484	15.4377	30.2577	-0.927204	39.0116	77.4255	-0.970904
Chr06	31785017	31786404	CsTGY06G0000754	CsTGY06G0000754a	CsTGY06G0000754b	7.94408	13.8553	-0.731972	7.07265	14.8552	-0.973839	2.6482	5.40646	-0.812342	5.24472	4.91588	0.0780436	13.5425	62.8665	-2.13479	5.03532	12.5991	-1.17201	4.25204	8.7791	-0.896824	12.1841	37.4544	-1.54435	7.14594	13.101	-0.791641	10.9539	15.5421	-0.468663
Chr06	34109354	34117238	CsTGY06G0000805	CsTGY06G0000805a	CsTGY06G0000805b	0	0	0	8.18688	0	3.19957	10.7509	0	3.5547	7.13641	0	3.02439	7.49783	0	3.08709	9.47862	0	3.38938	9.0966	0	3.3358	29.1485	0	4.91402	11.8719	0	3.68616	6.04279	0	2.81615
Chr06	34346485	34379688	CsTGY06G0000809	CsTGY06G0000809a	CsTGY06G0000809b	0	0	0	4.71576	0	2.51495	7.48304	0	3.08458	4.44161	0	2.44403	7.02142	0	3.00386	6.93709	0	2.98861	6.48822	0	2.90462	3.98076	2.71177	0.424259	5.00668	0	2.58657	3.02212	0	2.00796
Chr06	35955461	35964991	CsTGY06G0000851	CsTGY06G0000851a	CsTGY06G0000851b	29.1962	15.4869	0.873048	24.2178	7.11289	1.63616	18.9405	6.55495	1.40021	29.4914	8.5624	1.67296	12.1396	5.31384	1.05733	12.1287	3.0535	1.69548	10.3825	2.57929	1.66907	13.0277	4.60032	1.3247	13.3169	7.15555	0.811866	9.02222	4.2304	0.93821
Chr06	40509932	40512463	CsTGY06G0000921	CsTGY06G0000921a	CsTGY06G0000921b	3.11345	10.0569	-1.42653	12.5832	24.067	-0.883965	17.6298	35.6366	-0.975673	12.1462	27.4411	-1.11334	23.2802	68.5146	-1.51754	24.8057	52.1638	-1.04275	11.6686	23.364	-0.943497	7.64335	17.7567	-1.11774	13.9461	30.8969	-1.09365	11.0959	27.0108	-1.21146
Chr06	41075772	41084979	CsTGY06G0000932	CsTGY06G0000932a	CsTGY06G0000932b	12.063	20.0858	-0.690787	11.2386	21.6838	-0.890228	18.0848	37.8047	-1.02381	15.5721	31.0943	-0.953563	18.4977	33.7881	-0.835287	17.0992	41.1802	-1.22064	24.8208	54.4734	-1.10326	18.0796	39.59	-1.0891	12.5049	27.9137	-1.09827	15.5686	31.2438	-0.960565
Chr06	47772722	47783751	CsTGY06G0001040	CsTGY06G0001040a	CsTGY06G0001040b	0.333416	1.04673	-0.618193	10.8819	9.52068	0.175541	19.9053	17.3414	0.188769	14.2669	10.7345	0.379645	15.7591	12.6805	0.292822	16.4826	5.35749	1.45939	10.6428	10.5278	0.0143195	11.5672	11.0497	0.0606603	12.9045	9.61795	0.389049	5.89802	6.06886	-0.0352963
Chr06	48315582	48320105	CsTGY06G0001055	CsTGY06G0001055a	CsTGY06G0001055b	1.58109	8.04015	-1.80837	0.566029	4.09421	-1.70175	1.20101	10.9948	-2.44617	1.45613	10.3201	-2.20443	0.460478	0	0.546441	0.250579	2.09429	-1.30701	0.094051	0	0.12968	0.752601	4.25364	-1.58382	0.543204	3.32152	-1.48561	0	0	0
Chr06	50880666	50881938	CsTGY06G0001092	CsTGY06G0001092a	CsTGY06G0001092b	9.6153	16.4337	-0.715734	21.1935	44.7351	-1.04316	32.7466	71.9714	-1.11259	26.0828	55.6779	-1.06541	10.4016	22.5977	-1.04941	15.7925	32.783	-1.00848	6.19822	13.8329	-1.04309	11.8233	26.1419	-1.08175	16.5035	38.7553	-1.1835	6.73297	12.4213	-0.795434
Chr06	50902745	50904977	CsTGY06G0001094	CsTGY06G0001094a	CsTGY06G0001094b	2.97568	7.22763	-1.04928	2.8635	8.38874	-1.28102	4.97935	13.5766	-1.28559	4.30522	10.7268	-1.14432	1.45905	4.69771	-1.21228	3.03158	6.73891	-0.940784	1.55398	3.55842	-0.835788	3.04756	6.39766	-0.870018	2.73113	6.78634	-1.06133	1.4093	2.9904	-0.727919
Chr06	53362656	53364417	CsTGY06G0001121	CsTGY06G0001121a	CsTGY06G0001121b	1.72925	2.82495	-0.486937	1.85929	4.18637	-0.859069	5.70821	12.6774	-1.0278	5.30172	11.0325	-0.933115	2.45798	5.38512	-0.884785	2.90975	6.36916	-0.914426	4.53793	8.18248	-0.729538	13.9629	28.5186	-0.980232	4.38778	10.1624	-1.05088	7.095	13.9361	-0.883702
Chr06	53988068	53997784	CsTGY06G0001128	CsTGY06G0001128a	CsTGY06G0001128b	25.2257	39.568	-0.629358	34.7585	50.9092	-0.537704	30.2493	46.9924	-0.618983	28.0139	58.171	-1.02814	15.3058	24.1149	-0.623157	19.8088	29.1884	-0.536801	11.3561	24.031	-1.01849	13.6924	22.0147	-0.64748	18.4139	31.4165	-0.73964	9.78525	14.623	-0.534608
Chr06	54274396	54278028	CsTGY06G0001136	CsTGY06G0001136a	CsTGY06G0001136b	5.48628	13.9111	-1.20092	2.71402	8.4577	-1.34851	4.58608	10.306	-1.01718	10.2321	26.241	-1.27815	0	0.732989	-0.793262	0.868707	3.69348	-1.32862	0	0.247524	-0.319068	3.33084	9.91692	-1.33385	3.21124	10.4338	-1.44099	0.243352	0.166546	0.0919916
Chr06	54520403	54525038	CsTGY06G0001139	CsTGY06G0001139a	CsTGY06G0001139b	1.03615	0.998853	0.0266736	1.11121	0.368423	0.625553	3.15806	3.7151	-0.181376	0.863819	1.45089	-0.395046	11.5528	22.8567	-0.926383	5.49479	12.2538	-1.02906	22.9914	31.5149	-0.438585	2.45024	5.82465	-0.984059	9.56491	17.7999	-0.831443	90.8451	136.417	-0.581281
Chr06	57744261	57750463	CsTGY06G0001189	CsTGY06G0001189a	CsTGY06G0001189b	7.34422	25.5416	-1.6694	6.67308	16.9672	-1.22749	0	11.7508	-3.67252	6.12439	19.1916	-1.50291	3.80997	8.11317	-0.921927	0	12.8539	-3.79222	0	15.4294	-4.03821	0	7.05102	-3.00917	6.35825	14.4323	-1.06852	0	7.8949	-3.15298
Chr06	60909497	60915751	CsTGY06G0001259	CsTGY06G0001259a	CsTGY06G0001259b	9.08292	22.2654	-1.20628	7.97034	15.0149	-0.836176	7.03804	13.0391	-0.804534	7.03161	14.0218	-0.903301	8.99405	12.4131	-0.424502	10.7063	14.7409	-0.427234	11.6271	15.8088	-0.412696	7.60103	11.4639	-0.535179	12.4612	18.2177	-0.513635	18.2349	26.0377	-0.491243
Chr06	64290129	64293547	CsTGY06G0001320	CsTGY06G0001320a	CsTGY06G0001320b	6.31293	13.9095	-1.02771	6.14003	11.7294	-0.83416	5.33369	15.0156	-1.33836	9.37952	18.0578	-0.876638	1.46847	2.38419	-0.455194	1.64827	4.44496	-1.03987	0.56786	1.42056	-0.626545	2.64016	5.70337	-0.880883	1.95408	5.98958	-1.2425	0.366181	0.704663	-0.319338
Chr06	64434667	64452177	CsTGY06G0001323	CsTGY06G0001323a	CsTGY06G0001323b	16.8358	8.22526	0.951116	19.7895	9.35993	1.00484	27.964	8.80966	1.56198	22.872	9.65793	1.16339	26.8317	10.6439	1.25715	26.6262	9.29573	1.42399	27.0408	10.9094	1.23543	17.1179	6.92685	1.1926	20.0345	8.40727	1.16091	14.5415	5.25849	1.31224
Chr06	64670046	64682465	CsTGY06G0001326	CsTGY06G0001326a	CsTGY06G0001326b	16.8749	30.3008	-0.808264	19.2074	32.0738	-0.710804	27.6463	44.3274	-0.662034	28.0129	47.0401	-0.727543	23.2412	47.5301	-1.00142	26.8081	43.5181	-0.678889	25.435	38.3606	-0.574305	19.7171	31.6081	-0.654412	25.5812	40.2347	-0.633451	25.9877	37.6638	-0.518681
Chr06	65250489	65263068	CsTGY06G0001338	CsTGY06G0001338a	CsTGY06G0001338b	49.0621	86.0145	-0.797536	73.5254	143.568	-0.955948	32.4306	96.5943	-1.54563	19.4141	83.3845	-2.04741	66.6778	159.048	-1.24175	59.6564	162.212	-1.42801	62.9038	142.817	-1.17026	35.8397	108.83	-1.57594	69.2794	156.142	-1.16089	16.7843	79.5207	-2.17876
Chr06	65682326	65688569	CsTGY06G0001344	CsTGY06G0001344a	CsTGY06G0001344b	12.817	29.4054	-1.13788	10.5996	27.0245	-1.27262	6.97051	16.1006	-1.1013	16.2645	34.6955	-1.04794	5.39035	15.7366	-1.38904	5.02372	12.5034	-1.1646	5.93808	11.165	-0.810132	3.68888	10.6723	-1.31578	7.50586	16.5482	-1.04479	2.39022	5.73973	-0.991314
Chr06	66648012	66648293	CsTGY06G0001367	CsTGY06G0001367a	CsTGY06G0001367b	0	0	0	0	0	0	0	0.434531	-0.520579	0	0	0	0.711952	2.43664	-1.00536	0	0.666284	-0.736634	2.44392	8.82023	-1.5117	0	0	0	0.26168	1.46966	-0.968968	1.91275	4.33841	-0.874026
Chr06	67129802	67141753	CsTGY06G0001379	CsTGY06G0001379a	CsTGY06G0001379b	1.98895	2.11837	-0.0611514	1.0161	3.86225	-1.27006	5.66392	8.25152	-0.47332	2.35156	2.70119	-0.143157	2.58632	6.86766	-1.13343	3.49138	4.96473	-0.409299	1.54538	7.48951	-1.7378	6.85686	8.22407	-0.23145	3.32023	3.767	-0.141975	12.6444	15.2547	-0.252549
Chr06	68127296	68130958	CsTGY06G0001396	CsTGY06G0001396a	CsTGY06G0001396b	1.14287	8.40022	-2.13315	0.119624	7.44833	-2.91565	1.97613	8.35452	-1.65222	1.58879	6.66808	-1.56659	0.449327	1.70886	-0.902301	0.987884	6.02308	-1.82087	0	2.40475	-1.76755	0.695299	6.5962	-2.16374	0.753769	4.83395	-1.73401	0.394952	2.37053	-1.27276
Chr06	68353377	68364084	CsTGY06G0001402	CsTGY06G0001402a	CsTGY06G0001402b	1.67124	3.81742	-0.850752	1.29643	6.20588	-1.64978	2.02042	8.78781	-1.69623	1.55888	7.52882	-1.73683	2.03003	8.55082	-1.6563	2.041	6.58127	-1.31789	0.766786	3.32155	-1.29042	1.84877	11.3432	-2.11531	1.69013	6.29153	-1.43854	1.46574	5.59182	-1.41865
Chr06	68673552	68679865	CsTGY06G0001408	CsTGY06G0001408a	CsTGY06G0001408b	1.56128	4.22273	-1.02794	2.68911	4.17165	-0.487352	1.63346	6.41168	-1.49284	2.97666	10.6244	-1.54753	3.02054	9.4833	-1.38263	3.56255	13.1313	-1.63098	2.11488	10.4662	-1.88013	1.89884	7.92282	-1.62202	3.5208	14.0349	-1.73367	2.92194	10.3179	-1.52897
Chr06	69039178	69042316	CsTGY06G0001411	CsTGY06G0001411a	CsTGY06G0001411b	1.18172	1.85094	-0.385973	5.14276	10.1303	-0.857537	49.5165	82.9377	-0.732563	9.34121	14.9937	-0.629097	22.555	46.327	-1.00663	30.9452	64.3346	-1.03225	1.54574	4.49064	-1.10889	1.5728	7.597	-1.74049	5.28738	12.6702	-1.1205	36.5649	89.4705	-1.26806
Chr06	69089358	69098237	CsTGY06G0001415	CsTGY06G0001415a	CsTGY06G0001415b	6.09926	7.186	-0.20549	6.96472	7.10019	-0.024333	4.60781	6.32797	-0.385977	2.37843	6.94182	-1.23312	1.38765	5.3285	-1.40628	2.41712	5.55963	-0.940831	2.49273	5.02268	-0.786051	2.7276	4.98436	-0.68295	3.06443	3.27681	-0.0734831	1.70422	1.93696	-0.119108
Chr06	69810537	69814975	CsTGY06G0001428	CsTGY06G0001428a	CsTGY06G0001428b	3.49594	11.6987	-1.49799	5.49761	11.3323	-0.924458	7.59279	19.8894	-1.28157	7.3207	15.4749	-0.985491	10.1456	32.4477	-1.58544	11.7897	26.4372	-1.10115	16.1368	36.5987	-1.13358	6.98268	19.7796	-1.38022	10.2269	26.7044	-1.30315	11.2953	31.4127	-1.39846
Chr06	69997104	69998806	CsTGY06G0001433	CsTGY06G0001433a	CsTGY06G0001433b	215.011	434.238	-1.0107	135.21	267.346	-0.978262	93.1536	184.277	-0.976593	121.245	248.912	-1.03164	77.7304	174.964	-1.16029	91.1917	196.302	-1.0977	72.4512	154.764	-1.08451	110.462	215.182	-0.955696	130.848	251.992	-0.94021	70.1519	137.6	-0.961954
Chr06	69999854	70013272	CsTGY06G0001434	CsTGY06G0001434a	CsTGY06G0001434b	6.43344	21.6028	-1.6044	16.8766	28.1486	-0.705354	36.4781	71.265	-0.947251	24.5136	51.8695	-1.05117	37.7981	82.1626	-1.09995	38.4101	88.821	-1.18849	57.98	117.975	-1.01237	16.9381	38.166	-1.12658	20.1505	47.7904	-1.20591	33.7722	74.5937	-1.12033
Chr06	70500891	70502031	CsTGY06G0001450	CsTGY06G0001450a	CsTGY06G0001450b	0.846029	16.3469	-3.23218	9.3051	23.264	-1.23546	6.96859	14.8488	-0.991973	22.4264	45.4056	-0.986162	2.43251	4.97595	-0.799905	1.48473	8.11104	-1.87452	0.60699	4.66367	-1.81738	13.0477	31.878	-1.22679	1.71804	10.8008	-2.11825	0	1.49903	-1.32137
Chr06	70784367	70787358	CsTGY06G0001457	CsTGY06G0001457a	CsTGY06G0001457b	5.3221	20.7803	-1.78455	8.56019	23.1821	-1.33883	7.4299	21.8083	-1.43597	8.81378	16.1342	-0.803998	0.384656	1.46005	-0.829161	2.03382	6.77968	-1.35857	0.982903	1.91989	-0.558299	2.08706	5.23685	-1.01458	2.7179	6.61052	-1.03351	0.447661	1.13281	-0.559033
Chr06	70854483	70867456	CsTGY06G0001461	CsTGY06G0001461a	CsTGY06G0001461b	2.83251	2.26584	0.230835	6.10856	2.05274	1.21945	5.2057	2.71694	0.739478	2.91267	2.54266	0.14332	1.73822	2.79681	-0.471552	2.31234	0.807985	0.873469	1.50585	0.692237	0.566366	2.14232	1.50416	0.327502	2.40627	2.38043	0.0109869	0.659348	0.255004	0.402925
Chr06	71003719	71014475	CsTGY06G0001463	CsTGY06G0001463a	CsTGY06G0001463b	2.29314	2.36402	-0.0307207	1.93526	8.8921	-1.75279	4.41845	16.8588	-1.72068	3.29738	10.9985	-1.48132	5.72211	11.0095	-0.837189	4.68631	12.1706	-1.21176	5.54972	11.9736	-0.986078	5.59898	13.4123	-1.12699	3.22653	9.02871	-1.24659	4.1935	9.24247	-0.979786
Chr06	71162647	71167697	CsTGY06G0001469	CsTGY06G0001469a	CsTGY06G0001469b	4.31369	9.21682	-0.94316	4.55182	10.0436	-0.99218	4.18587	11.6811	-1.29002	5.05308	10.0268	-0.86527	10.3636	18.0949	-0.748768	10.0414	20.8383	-0.983945	13.2544	22.8196	-0.740747	4.80473	11.0431	-1.0529	5.21162	13.3042	-1.20339	10.7918	16.2216	-0.546436
Chr06	72156731	72160532	CsTGY06G0001489	CsTGY06G0001489a	CsTGY06G0001489b	9.68788	15.6741	-0.64163	8.08625	15.089	-0.82432	10.5616	14.6428	-0.436164	12.1603	17.4122	-0.484464	5.84214	13.4771	-1.08125	9.0342	13.0054	-0.481058	15.1967	20.4257	-0.403645	11.2198	15.5302	-0.435881	11.017	18.2523	-0.679956	9.97685	22.7212	-1.11172
Chr06	72166143	72167891	CsTGY06G0001490	CsTGY06G0001490a	CsTGY06G0001490b	16.3217	30.8941	-0.880711	26.1632	60.5658	-1.18047	80.5405	162.415	-1.00295	56.1547	125.881	-1.15053	81.24	159.625	-0.965783	99.9133	197.713	-0.977567	54.4001	90.8629	-0.729596	31.3168	49.545	-0.645284	57.4478	111.158	-0.940316	147.943	255.803	-0.785904
Chr06	72764544	72773770	CsTGY06G0001502	CsTGY06G0001502a	CsTGY06G0001502b	2.02131	6.2842	-1.2696	0.546658	8.97647	-2.68937	2.21087	7.69541	-1.43729	3.56494	7.85647	-0.956137	0	1.86407	-1.51806	1.64598	2.15267	-0.252775	0.512133	1.47481	-0.710736	0	2.57522	-1.83803	1.31996	2.34914	-0.529692	0.564302	2.3315	-1.09065
Chr06	73001528	73016283	CsTGY06G0001509	CsTGY06G0001509a	CsTGY06G0001509b	7.56354	11.0655	-0.494604	8.76428	12.6753	-0.485987	8.99223	12.9453	-0.480898	6.86104	10.3218	-0.526317	7.25398	7.76762	-0.087095	6.84485	9.55291	-0.427823	4.66186	10.6022	-1.03505	10.103	14.3697	-0.469142	7.26152	15.9014	-1.03267	4.54018	6.72264	-0.479161
Chr06	73506456	73510245	CsTGY06G0001523	CsTGY06G0001523a	CsTGY06G0001523b	4.49068	16.0677	-1.63621	7.17929	14.6018	-0.931668	9.14491	19.4845	-1.01377	6.20187	14.8472	-1.13779	11.7621	36.5578	-1.55724	15.4295	34.1016	-1.09524	20.4745	55.4141	-1.39343	8.8859	22.2543	-1.23405	9.10768	27.014	-1.47069	13.0783	46.3508	-1.74991
Chr06	73614852	73620432	CsTGY06G0001526	CsTGY06G0001526a	CsTGY06G0001526b	0.461703	0.263556	0.210161	1.08787	3.823	-1.2079	1.78694	6.58261	-1.44401	0.887263	4.03394	-1.41539	0.365619	2.98092	-1.54355	0.447933	2.30729	-1.19166	0.739401	1.02201	-0.217201	1.43501	3.38825	-0.849722	0.944556	1.64704	-0.444936	0.319416	0.949382	-0.563117
Chr06	74809720	74814369	CsTGY06G0001560	CsTGY06G0001560a	CsTGY06G0001560b	21.0356	44.1676	-1.03545	23.5309	37.7429	-0.65933	31.844	50.6419	-0.652913	43.3274	67.0592	-0.618591	26.0205	40.9676	-0.635219	27.5407	40.5904	-0.543229	18.5813	28.8227	-0.606935	22.0906	35.1553	-0.646901	25.58	41.1865	-0.666439	19.3684	42.2038	-1.08482
Chr06	82784408	82816645	CsTGY06G0001705	CsTGY06G0001705a	CsTGY06G0001705b	2.79221	0.939876	0.967076	3.99698	2.05705	0.708915	5.89952	2.85586	0.839444	4.5691	2.78937	0.555486	2.22188	1.48209	0.376348	4.2241	2.36927	0.632746	7.24756	2.53584	1.22192	2.4313	1.04874	0.74402	2.69417	2.77532	-0.0313491	2.73917	1.92007	0.356717
Chr06	86489912	86496624	CsTGY06G0001790	CsTGY06G0001790a	CsTGY06G0001790b	5.76847	12.301	-0.974628	5.64066	12.3125	-1.00338	3.50627	8.14252	-1.02066	3.64419	9.05093	-1.11383	6.32251	13.0643	-0.941629	5.15573	10.3919	-0.888011	4.52127	11.9488	-1.22974	4.41878	9.40746	-0.941578	4.70726	13.2507	-1.32016	6.88837	13.8089	-0.908669
Chr06	86817975	86835556	CsTGY06G0001800	CsTGY06G0001800a	CsTGY06G0001800b	6.67106	8.56643	-0.318554	5.8362	9.80405	-0.660306	12.9044	20.7727	-0.646983	12.8003	20.228	-0.621274	9.75924	6.33581	0.552547	12.6386	10.5359	0.241569	18.9099	8.26283	1.10396	6.06878	13.193	-1.00565	7.55884	9.78544	-0.333597	15.4713	9.60303	0.635478
Chr06	88132189	88146318	CsTGY06G0001820	CsTGY06G0001820a	CsTGY06G0001820b	33.7169	16.4193	0.994949	30.8318	11.6504	1.33129	31.971	11.8741	1.35673	31.0076	15.125	0.989116	14.8762	6.18523	1.14376	23.1824	7.85885	1.44877	6.54906	2.0583	1.30357	17.7283	7.11264	1.20698	23.4492	10.1313	1.13517	9.58811	4.47031	0.952751
Chr06	92329232	92332345	CsTGY06G0001883	CsTGY06G0001883a	CsTGY06G0001883b	23.1378	10.4732	1.07303	18.3462	6.61351	1.34542	4.16062	2.86967	0.415333	6.36331	3.49276	0.712753	1.16757	0.555827	0.478394	1.51186	1.13828	0.232304	0.250448	0.442043	-0.205669	6.56259	2.04857	1.31075	5.04258	2.22011	0.908054	0.959551	0.521099	0.365409
Chr06	92905688	92907193	CsTGY06G0001888	CsTGY06G0001888a	CsTGY06G0001888b	15.5258	6.27459	1.18378	10.4576	5.39429	0.841443	5.86926	2.8996	0.81683	8.41294	6.02369	0.422417	2.12597	1.12034	0.560009	5.45038	2.35443	0.943316	3.86873	1.36444	1.04205	6.22679	2.57634	1.01487	9.10005	3.97767	1.02082	1.5502	0.531117	0.736028
Chr06	97587293	97594138	CsTGY06G0001938	CsTGY06G0001938a	CsTGY06G0001938b	5.14826	3.00685	0.617709	8.2554	5.18088	0.582483	20.6	11.4726	0.792269	18.6146	10.6221	0.755057	12.0991	8.73534	0.428165	17.0567	10.7515	0.61969	15.2112	7.04802	1.01029	10.2331	6.02088	0.678035	10.822	5.8435	0.788672	11.3361	5.8466	0.849429
Chr06	98716070	98728476	CsTGY06G0001955	CsTGY06G0001955a	CsTGY06G0001955b	5.88497	2.13088	1.13688	9.29866	5.32972	0.702243	20.3055	13.888	0.517073	25.1844	13.5718	0.845531	27.7082	18.0579	0.591074	15.337	8.96312	0.71347	14.447	7.4854	0.864276	16.9556	7.89349	1.01361	21.3789	7.95802	1.32089	13.6489	14.2289	-0.0560259
Chr06	100504140	100517480	CsTGY06G0001966	CsTGY06G0001966a	CsTGY06G0001966b	2.56014	1.5594	0.476132	7.57161	4.59924	0.614337	13.0387	9.02634	0.48561	8.83287	6.37899	0.414189	5.67116	0.551486	2.10429	6.68375	2.82774	1.00532	5.70803	3.85385	0.46676	1.13913	3.3574	-1.02644	4.53177	4.40268	0.0340665	2.93861	1.19379	0.844261
Chr06	100524912	100529470	CsTGY06G0001967	CsTGY06G0001967a	CsTGY06G0001967b	11.4634	6.16706	0.798239	13.7214	7.13684	0.855378	13.7325	8.13849	0.688978	14.5885	7.41207	0.889949	11.1977	8.00942	0.437103	13.0921	6.31653	0.945659	11.3543	5.09514	1.01928	8.62494	4.26407	0.870598	11.0923	6.10708	0.766757	7.62682	4.54583	0.637425
Chr06	103075735	103097832	CsTGY06G0001991	CsTGY06G0001991a	CsTGY06G0001991b	11.3247	6.55522	0.706001	15.0366	9.71266	0.582053	24.4758	11.8492	0.987454	20.7934	10.8294	0.881516	20.703	5.56931	1.72408	30.3328	9.72035	1.54732	6.76494	1.36245	1.71669	16.3497	5.61153	1.39185	13.1988	4.67636	1.32273	9.36424	2.67488	1.49585
Chr06	103579797	103587627	CsTGY06G0001999	CsTGY06G0001999a	CsTGY06G0001999b	8.9889	9.62564	-0.0891516	17.6258	19.9181	-0.167445	19.1769	16.9588	0.168017	0	18.7845	-4.3063	4.15099	7.00548	-0.636138	0	11.0754	-3.594	3.52724	0.62249	1.48042	9.4131	9.91912	-0.0684579	8.31172	9.66078	-0.195193	3.07775	3.88823	-0.261538
Chr06	103617937	103618808	CsTGY06G0002000	CsTGY06G0002000a	CsTGY06G0002000b	11.7914	30.1509	-1.2841	22.9538	51.0828	-1.12055	19.7703	38.7814	-0.937568	34.1018	84.3658	-1.28211	53.4007	67.4742	-0.331936	38.309	59.0311	-0.61085	1.73405	1.77411	-0.0209833	49.1014	76.029	-0.620551	21.951	40.865	-0.867188	30.3391	51.2945	-0.738697
Chr06	103843329	103843745	CsTGY06G0002004	CsTGY06G0002004a	CsTGY06G0002004b	10.7049	4.74404	1.02698	11.1047	5.35256	0.930154	9.32135	5.95003	0.570542	13.1795	14.311	-0.11076	17.854	18.327	-0.0357536	9.53646	14.3507	-0.542911	0.995833	0.507592	0.404745	17.8793	18.7892	-0.0679079	9.29365	6.28588	0.49858	17.6922	14.9238	0.231252
Chr06	104124060	104124950	CsTGY06G0002006	CsTGY06G0002006a	CsTGY06G0002006b	50.2926	20.9052	1.22748	41.8827	12.3415	1.68448	35.7597	16.5489	1.06675	66.8	24.6334	1.40326	21.0624	15.5096	0.418282	31.0982	22.2664	0.464242	0.927077	0.190961	0.694288	79.6286	88.2691	-0.14687	30.7485	18.4603	0.706153	29.149	47.12	-0.674524
Chr06	105197467	105210217	CsTGY06G0002018	CsTGY06G0002018a	CsTGY06G0002018b	13.0797	6.85882	0.841234	6.86562	7.83766	-0.168103	10.5564	11.4366	-0.105904	12.3847	7.41603	0.669375	4.40701	9.90525	-1.01212	15.9142	9.91568	0.631836	14.7934	8.31709	0.761372	7.10189	6.41343	0.128118	6.90584	6.74951	0.0288129	8.32277	6.35603	0.341832
Chr06	105365743	105367498	CsTGY06G0002020	CsTGY06G0002020a	CsTGY06G0002020b	12.1242	0.538073	3.09304	10.2918	1.44226	2.20899	17.0088	2.88449	2.2129	22.2611	1.18525	3.41205	1.77613	0.640874	0.758613	3.57374	1.53998	0.848556	0.52205	0.924511	-0.338476	4.92871	1.27709	1.38053	11.2766	0.468403	3.06359	0.972608	0.447875	0.446167
Chr06	106438168	106440672	CsTGY06G0002031	CsTGY06G0002031a	CsTGY06G0002031b	8.10633	3.54	1.00418	21.8386	10.6877	0.966482	29.9164	14.5503	0.991429	36.204	20.5001	0.791115	75.9786	61.1663	0.308326	36.6374	21.8129	0.722316	3.8588	2.0006	0.695348	17.3906	8.72219	0.919614	14.4794	8.71396	0.672215	2.2152	0.982493	0.697591
Chr06	106838728	106848030	CsTGY06G0002041	CsTGY06G0002041a	CsTGY06G0002041b	2.07775	4.09418	-0.726973	2.91723	5.54588	-0.740755	5.14633	8.88691	-0.685795	2.04136	6.06531	-1.21603	1.14483	3.89622	-1.1908	1.94494	5.65796	-1.17684	2.47223	6.02004	-1.01562	1.87034	2.1742	-0.145173	1.74362	3.87644	-0.829748	0.412182	2.02366	-1.09837
Chr06	106936027	106939857	CsTGY06G0002043	CsTGY06G0002043a	CsTGY06G0002043b	34.2964	10.7304	1.58926	60.6668	22.9629	1.36369	41.5098	22.8032	0.83664	46.5787	28.1121	0.708698	4.15089	2.41828	0.59155	11.9868	5.39081	1.02297	0.993262	0.959333	0.0247687	24.397	7.01955	1.66307	23.9315	7.2775	1.5907	1.37324	0.548947	0.615571
Chr06	107357790	107365388	CsTGY06G0002056	CsTGY06G0002056a	CsTGY06G0002056b	0.485455	0	0.570905	1.11565	0.262893	0.744367	2.26355	1.26538	0.526686	1.32152	0.382973	0.747297	5.67846	2.46077	0.948422	5.37725	2.07889	1.05052	9.27648	3.14644	1.3094	0.972371	0.311759	0.588428	1.56267	0.542708	0.732183	4.08185	0.957853	1.37608
Chr06	107404647	107419114	CsTGY06G0002058	CsTGY06G0002058a	CsTGY06G0002058b	12.8479	8.60808	0.52735	19.0372	8.17183	1.1274	36.2587	20.3028	0.806531	10.3672	6.33965	0.631088	11.9283	4.99518	1.10866	56.7007	18.6237	1.55599	27.3737	9.87106	1.38406	7.02471	4.70194	0.492996	22.9292	12.5421	0.821314	35.3314	11.8186	1.50298
Chr06	108126355	108127843	CsTGY06G0002066	CsTGY06G0002066a	CsTGY06G0002066b	21.2349	14.9884	0.475798	31.7911	18.5563	0.745668	22.3766	9.56999	1.14509	30.5591	16.9077	0.817482	34.8907	14.9007	1.17452	26.7124	11.8585	1.1078	9.27806	4.03486	1.02954	30.1443	20.92	0.506721	28.507	15.9926	0.796145	16.0021	6.86005	1.1131
Chr06	108542218	108543471	CsTGY06G0002072	CsTGY06G0002072a	CsTGY06G0002072b	21.0705	8.15538	1.26943	30.8373	13.3539	1.14927	20.3038	10.7829	0.854417	23.6305	19.3757	0.273596	2.48461	1.77628	0.327845	5.19692	3.12097	0.588567	0.201483	0.493476	-0.313858	8.59395	4.11775	0.906615	7.46364	3.58006	0.885909	0.250677	0.293177	-0.0482105
Chr06	108635333	108654263	CsTGY06G0002074	CsTGY06G0002074a	CsTGY06G0002074b	31.7641	20.2188	0.626772	31.6986	15.5575	0.981738	28.0191	15.9761	0.773501	25.3925	17.844	0.486026	30.6209	10.9516	1.40367	28.5807	12.9941	1.07983	32.4981	9.19818	1.71577	23.1742	11.8486	0.911849	31.9168	15.2765	1.01603	23.8328	7.165	1.60472
Chr06	110207448	110211019	CsTGY06G0002097	CsTGY06G0002097a	CsTGY06G0002097b	14.1907	14.8043	-0.0571208	19.7048	21.618	-0.127512	35.2888	25.6105	0.447531	40.1008	34.3682	0.216715	22.891	10.1711	1.0967	17.8861	12.314	0.504383	18.1515	6.99383	1.2605	8.03128	6.53308	0.261691	16.8261	8.98925	0.835543	12.1386	6.7377	0.763832
Chr06	110598633	110613834	CsTGY06G0002103	CsTGY06G0002103a	CsTGY06G0002103b	77.3874	45.3787	0.75716	54.6957	35.2486	0.619641	57.1102	32.9656	0.774719	62.8371	36.5026	0.767405	56.1983	31.3957	0.820168	59.8503	32.4412	0.863638	43.9752	20.2874	1.07913	58.7527	31.2549	0.889483	49.4557	25.7539	0.915267	57.7339	27.1384	1.06165
Chr06	111503738	111513768	CsTGY06G0002120	CsTGY06G0002120a	CsTGY06G0002120b	54.9958	25.7394	1.06635	27.0053	12.8491	1.01591	12.8168	9.55339	0.388713	16.8411	11.4881	0.514644	9.00951	5.63875	0.592388	10.0859	7.42158	0.396566	5.26397	2.28846	0.929664	20.5037	9.56512	1.02528	21.9281	11.0449	0.92869	8.6231	5.57562	0.549374
Chr06	112057180	112063843	CsTGY06G0002131	CsTGY06G0002131a	CsTGY06G0002131b	3.03378	1.33103	0.791163	3.14799	1.83532	0.548902	17.5666	10.1099	0.740867	3.36989	1.48862	0.812249	31.4087	23.0631	0.429557	18.0917	10.121	0.779653	56.3585	20.0663	1.44507	7.5401	6.04599	0.27745	16.896	6.1646	1.32068	42.8203	26.948	0.648854
Chr06	112203968	112209771	CsTGY06G0002132	CsTGY06G0002132a	CsTGY06G0002132b	3.28173	30.4608	-2.87729	3.44958	35.4979	-3.03607	5.66375	35.3844	-2.44891	2.31963	39.3726	-3.60428	2.00411	4.42768	-0.853396	2.96821	10.8066	-1.57303	6.03881	4.47139	0.363424	5.25948	11.561	-1.00484	4.59166	10.8148	-1.07924	6.10439	2.77324	0.912909
Chr06	115971331	115971585	CsTGY06G0002175	CsTGY06G0002175a	CsTGY06G0002175b	157.551	58.4569	1.41503	104.522	48.5194	1.09148	82.6669	33.021	1.29823	112.147	40.5988	1.44358	113.909	58.0851	0.959631	123.16	74.7963	0.712	113.696	61.8467	0.867902	114.602	44.8029	1.33566	139.649	58.2621	1.24692	121.373	82.1877	0.556839
Chr06	116015695	116016928	CsTGY06G0002178	CsTGY06G0002178a	CsTGY06G0002178b	14.4305	21.6061	-0.550933	17.6396	35.0747	-0.952619	26.381	43.6577	-0.705737	20.8388	37.6519	-0.823645	2.00948	4.69107	-0.919183	10.5354	23.0538	-1.0602	1.92081	2.24738	-0.152907	18.4332	34.7523	-0.879514	8.03603	16.3588	-0.941906	0.615055	0.54049	0.068194
Chr06	118932417	118941581	CsTGY06G0002214	CsTGY06G0002214a	CsTGY06G0002214b	0	6.49498	-2.90592	6.19888	0	2.84777	7.79582	9.25906	-0.222007	0	10.8869	-3.5713	0	9.52824	-3.39619	0	7.45281	-3.07943	4.90158	5.11698	-0.0517173	5.70249	5.35715	0.0763166	0	7.81801	-3.14045	0	5.15559	-2.6219
Chr06	126700754	126707629	CsTGY06G0002288	CsTGY06G0002288a	CsTGY06G0002288b	7.71343	15.2998	-0.903541	9.24219	21.0534	-1.10647	18.288	36.3327	-0.952737	11.8174	28.7013	-1.21243	14.7714	34.8914	-1.18633	16.7902	37.4978	-1.1137	14.2634	36.671	-1.30338	13.0897	27.8377	-1.03332	15.073	30.3046	-0.961736	13.8096	31.1084	-1.11642
Chr06	129094261	129099369	CsTGY06G0002322	CsTGY06G0002322a	CsTGY06G0002322b	6.00417	11.2473	-0.806182	4.07588	8.84268	-0.955393	6.37518	14.9999	-1.11731	6.78255	17.7433	-1.26806	1.58557	7.33157	-1.6881	2.55511	7.67175	-1.28643	1.78419	4.15323	-0.888221	4.61382	9.23507	-0.866466	3.85081	8.38627	-0.952326	2.63167	5.75676	-0.895698
Chr06	135612171	135620316	CsTGY06G0002389	CsTGY06G0002389a	CsTGY06G0002389b	6.01259	0	2.80995	22.2142	19.1969	0.200869	3.69932	9.19434	-1.11724	23.3173	19.6595	0.23518	2.29434	5.53907	-0.989094	2.68536	0	1.88181	2.80555	7.22812	-1.11246	6.70583	0	2.94595	3.25691	0	2.08981	1.70254	0	1.43432
Chr06	136174061	136183122	CsTGY06G0002396	CsTGY06G0002396a	CsTGY06G0002396b	1.70159	7.9572	-1.72924	0.496222	5.77604	-2.17912	1.54331	5.87881	-1.43545	2.73026	11.7034	-1.76787	0.650101	3.56027	-1.46656	1.89391	2.75204	-0.374652	0.098388	1.60764	-1.24736	1.14391	6.57709	-1.8214	1.69408	5.41821	-1.25238	0.499211	2.56015	-1.24773
Chr06	136237918	136244030	CsTGY06G0002397	CsTGY06G0002397a	CsTGY06G0002397b	1.84404	7.6736	-1.60869	1.62422	8.90987	-1.91698	4.80389	15.4652	-1.50432	5.15268	13.4632	-1.2331	0	1.25176	-1.17105	1.42315	4.74906	-1.24644	0.49208	1.83834	-0.927721	1.32389	2.89359	-0.74456	1.48104	4.75227	-1.21319	0.282775	0.998199	-0.639432
Chr06	139196531	139228661	CsTGY06G0002427	CsTGY06G0002427a	CsTGY06G0002427b	4.31299	0	2.40952	0	0	0	3.93164	0	2.30207	2.71144	0	1.89198	3.85962	0	2.28084	5.12058	0	2.61367	6.23438	0	2.85487	10.6469	0	3.54187	5.22546	0	2.63818	4.07211	0	2.34259
Chr06	139808090	139840862	CsTGY06G0002434	CsTGY06G0002434a	CsTGY06G0002434b	1.65824	6.36682	-1.47057	4.49657	8.45748	-0.782925	6.00335	12.4151	-0.937736	4.69297	7.89038	-0.643063	3.56384	6.24972	-0.667677	1.47271	6.73081	-1.64453	3.88834	7.48925	-0.796292	3.47245	8.52134	-1.0901	3.24432	7.78351	-1.04926	3.57031	5.77828	-0.568628
Chr06	139993332	140010232	CsTGY06G0002437	CsTGY06G0002437a	CsTGY06G0002437b	11.3662	6.15439	0.789501	9.8194	6.79805	0.472435	11.3552	8.88412	0.321928	11.4488	7.70654	0.515836	7.2024	17.2765	-1.15588	6.87562	9.34526	-0.393505	6.01432	8.8625	-0.491651	10.4751	14.1806	-0.403721	11.162	9.02837	0.278288	6.01841	13.4937	-1.04621
Chr06	140121227	140158252	CsTGY06G0002438	CsTGY06G0002438a	CsTGY06G0002438b	13.2336	26.3541	-0.942455	17.851	28.5159	-0.646852	15.5594	28.4336	-0.829814	12.2616	27.3498	-1.09608	9.92259	14.0199	-0.459556	8.36231	17.927	-1.01551	5.6414	13.5429	-1.13075	6.48102	22.8618	-1.6734	9.89709	25.7199	-1.29397	4.44743	9.32148	-0.922001
Chr06	140601738	140605505	CsTGY06G0002445	CsTGY06G0002445a	CsTGY06G0002445b	1.49821	2.74091	-0.582492	2.06188	2.57495	-0.223502	3.11318	6.39886	-0.84705	4.55455	4.88128	-0.0824599	1.2551	3.55787	-1.01517	2.05822	4.90433	-0.94908	2.00305	5.31398	-1.07212	1.06004	2.52974	-0.776893	1.88912	3.89861	-0.761743	2.21179	3.50891	-0.489399
Chr06	144105736	144158994	CsTGY06G0002486	CsTGY06G0002486a	CsTGY06G0002486b	61.1921	0	5.95866	71.4804	77.2113	-0.109787	82.5285	90.032	-0.124106	67.2316	76.3494	-0.180949	45.6232	54.4872	-0.251108	49.1496	58.4736	-0.246012	40.2996	45.3086	-0.16515	42.2448	49.7894	-0.232003	45.2915	45.9581	-0.0206285	19.2406	22.2465	-0.199766
Chr06	159364909	159366958	CsTGY06G0002623	CsTGY06G0002623a	CsTGY06G0002623b	2.6005	8.48251	-1.39707	2.56446	7.47495	-1.24952	3.86385	13.2603	-1.55183	3.21305	10.558	-1.45596	0.149972	1.07824	-0.853764	1.2771	3.73678	-1.05671	0.847609	2.33293	-0.85113	1.4828	3.77108	-0.942349	1.61385	5.85123	-1.39019	0.450527	1.21409	-0.610135
Chr06	162521623	162538521	CsTGY06G0002659	CsTGY06G0002659a	CsTGY06G0002659b	5.17118	19.0076	-1.69693	6.92017	15.3796	-1.04829	7.52031	14.7741	-0.88858	8.44216	18.5522	-1.05014	2.61138	10.9451	-1.7258	5.80248	9.81056	-0.668307	3.18309	8.97702	-1.25404	6.04737	12.412	-0.928369	7.12685	12.8909	-0.773374	5.42103	9.09737	-0.653103
Chr06	170499529	170517318	CsTGY06G0002746	CsTGY06G0002746a	CsTGY06G0002746b	1.64408	7.63293	-1.70708	5.68207	10.9965	-0.844242	5.7972	16.6283	-1.37488	6.48644	14.8947	-1.0862	2.43699	4.66803	-0.7217	3.48823	7.48955	-0.91954	2.76164	5.95636	-0.886973	1.05118	2.145	-0.616611	2.06928	3.17803	-0.444925	0.600035	0.908226	-0.254129
Chr06	170524800	170558183	CsTGY06G0002747	CsTGY06G0002747a	CsTGY06G0002747b	2.12377	2.73337	-0.257191	6.49429	4.79216	0.371691	5.27196	3.19601	0.579899	6.43936	3.43371	0.746665	5.77756	0.783857	1.92577	3.14081	2.06636	0.433387	1.78967	1.98642	-0.0983191	3.25945	1.66357	0.677305	3.89999	2.72104	0.397074	2.31794	0.809255	0.874894
Chr06	170876938	170893773	CsTGY06G0002751	CsTGY06G0002751a	CsTGY06G0002751b	3.82598	8.14717	-0.922502	11.2287	16.4196	-0.510447	10.643	25.2017	-1.1702	12.3482	18.7955	-0.568524	9.29375	20.0081	-1.02918	8.21783	17.586	-1.01172	4.94859	12.8927	-1.22371	8.52681	18.2332	-1.01353	10.3281	19.4139	-0.849646	2.8275	6.88789	-1.04324
Chr06	181772579	181807916	CsTGY06G0002888	CsTGY06G0002888a	CsTGY06G0002888b	0.653044	9.16726	-2.62073	1.19967	14.5549	-2.82201	1.45503	21.8798	-3.22027	0.576893	15.0813	-3.35023	0.354528	1.76972	-1.03195	0.339418	3.13033	-1.62465	0.492914	0.174308	0.34632	0.753464	3.85161	-1.46825	0.522698	5.65202	-2.12716	0	0.334875	-0.416705
Chr06	185361756	185376589	CsTGY06G0002950	CsTGY06G0002950a	CsTGY06G0002950b	4.87491	1.98889	0.974959	8.46923	3.60587	1.03977	13.5465	4.21253	1.48061	9.45162	4.45619	0.93776	7.11822	3.05074	1.00298	6.61838	3.64487	0.713844	5.10556	3.70812	0.374973	5.01339	2.02273	0.992326	6.86913	3.24966	0.888857	4.43846	2.48269	0.642997
Chr06	186954353	186961778	CsTGY06G0002974	CsTGY06G0002974a	CsTGY06G0002974b	7.90086	2.64629	1.28752	8.36716	4.12413	0.870305	10.1771	3.98701	1.1643	6.21791	0	2.85158	13.0539	0	3.8129	8.87919	0	3.30439	7.21623	3.23267	0.956908	8.73461	0	3.28312	11.4392	4.11702	1.28151	7.12487	3.36794	0.895393
Chr06	187599822	187609386	CsTGY06G0002981	CsTGY06G0002981a	CsTGY06G0002981b	7.69326	3.12185	1.07661	10.6404	4.18853	1.16574	7.7483	1.6239	1.73729	9.62322	2.46834	1.6149	11.5436	3.58612	1.4516	10.7971	3.89333	1.26954	13.8361	9.11938	0.551995	9.02198	3.74536	1.07858	9.3727	1.5244	2.03878	9.61342	2.16668	1.74485
Chr06	187610281	187615623	CsTGY06G0002982	CsTGY06G0002982a	CsTGY06G0002982b	19.5457	13.7445	0.478657	13.269	7.37941	0.767962	16.603	9.03407	0.810913	21.701	9.79133	1.07289	8.88621	3.83533	1.0318	12.909	5.75006	1.04305	7.6991	3.62649	0.910947	14.0655	6.29399	1.04647	15.9134	11.2002	0.471259	10.6681	4.82967	1.00108
Chr06	189945355	189970079	CsTGY06G0003003	CsTGY06G0003003a	CsTGY06G0003003b	6.81103	2.41177	1.19499	5.1304	3.36215	0.490941	4.02939	3.35904	0.206374	4.49942	1.85091	0.947859	1.03956	0.455465	0.486774	2.93384	0.664711	1.24067	1.41773	0.434829	0.752772	1.36172	1.47128	-0.0654241	2.02054	0.671289	0.853845	1.31426	0.370782	0.755554
Chr06	190209992	190219162	CsTGY06G0003007	CsTGY06G0003007a	CsTGY06G0003007b	7.64048	3.76539	0.858518	12.873	3.21786	1.7177	21.0969	7.31665	1.40977	14.9142	5.92919	1.19956	15.4406	7.16446	1.00984	21.4335	8.60549	1.22373	20.2705	7.04805	1.40214	8.58347	1.84739	1.75091	11.9826	2.78889	1.77673	8.93264	4.4238	0.872873
Chr06	194806472	194823558	CsTGY06G0003084	CsTGY06G0003084a	CsTGY06G0003084b	10.1155	1.30594	2.26915	11.8981	4.07876	1.34461	10.347	7.62999	0.394883	8.50755	4.16449	0.880447	12.2036	4.5357	1.2541	12.8927	6.67639	0.855832	18.5471	8.40355	1.05568	12.6213	4.54645	1.29622	11.3814	3.88757	1.34098	12.5982	2.47873	1.96678
Chr06	195147543	195156727	CsTGY06G0003092	CsTGY06G0003092a	CsTGY06G0003092b	8.74558	16.8949	-0.876731	5.00104	13.2767	-1.25038	3.53576	17.3344	-2.01513	6.28982	16.5006	-1.26345	2.7531	25.9361	-2.84339	2.0818	18.7502	-2.68002	2.50061	16.1669	-2.29396	1.52669	22.9293	-3.24346	5.59435	19.4628	-1.6337	1.74517	18.0482	-2.79468
Chr06	197860443	197864158	CsTGY06G0003120	CsTGY06G0003120a	CsTGY06G0003120b	60.691	30.5981	0.965221	63.748	29.6016	1.08123	71.9371	32.7632	1.1112	65.5422	30.5777	1.07536	81.7957	36.2997	1.15039	76.8472	34.4512	1.13481	94.0367	46.6836	0.994992	72.7507	30.78	1.21454	78.2881	35.6339	1.11392	67.2874	32.0288	1.04789
Chr06	201660591	201668085	CsTGY06G0003157	CsTGY06G0003157a	CsTGY06G0003157b	3.11565	3.52668	-0.137333	5.90326	8.8123	-0.507312	8.15419	11.2734	-0.423033	7.67903	10.287	-0.379055	6.82371	8.86141	-0.333941	5.69354	9.04722	-0.585955	0	6.64181	-2.93391	5.14567	8.07702	-0.562647	0	6.32604	-2.87303	3.00074	4.56882	-0.477107
Chr06	206641038	206663385	CsTGY06G0003251	CsTGY06G0003251a	CsTGY06G0003251b	1.52006	1.96228	-0.233248	8.11277	0	3.18789	0	0	0	8.50043	8.13199	0.0570642	17.9469	0	4.24389	16.2812	0	4.11113	23.1535	0	4.59416	9.16687	0	3.3458	10.3572	0	3.50553	6.32449	0	2.87273
Chr06	207605414	207608717	CsTGY06G0003272	CsTGY06G0003272a	CsTGY06G0003272b	45.668	20.1473	1.14196	20.1102	8.33859	1.17667	19.7993	7.77961	1.24431	20.3482	8.86277	1.11405	26.2099	7.85195	1.62007	17.6332	7.11034	1.20004	7.75664	3.77714	0.874231	102.985	46.1712	1.1404	63.5332	24.7058	1.32795	9.1223	3.92382	1.03969
Chr07	70008257	70074619	CsTGY07G0000074	CsTGY07G0000074a	CsTGY07G0000074b	0	0	0	0.158773	0	0.212598	14.1911	0	3.92516	0.033255	8.49665	-3.20022	0	8.2095	-3.20312	8.78264	10.2089	-0.196345	7.15373	7.74362	-0.100769	7.43821	0	3.07694	0.442462	0	0.528533	0	1.93857	-1.55511
Chr07	76749288	76753433	CsTGY07G0000220	CsTGY07G0000220a	CsTGY07G0000220b	15.0136	0	4.00123	12.9705	0	3.80431	18.5274	0	4.28743	18.2823	11.2252	0.657422	18.7144	0	4.30118	17.1964	10.2167	0.698008	12.363	6.44997	0.842937	16.4943	0	4.12882	13.4437	6.15355	1.01371	11.1306	6.51483	0.690833
Chr07	76754664	76764698	CsTGY07G0000222	CsTGY07G0000222a	CsTGY07G0000222b	4.02169	0	2.32817	7.97549	3.73184	0.923591	22.7061	9.36079	1.19413	15.4982	4.6397	1.54862	14.0053	4.53146	1.43974	21.9059	7.65271	1.40449	29.9601	11.7771	1.27686	13.5926	4.84451	1.32008	14.0619	6.03718	1.09784	9.1781	2.78549	1.42692
Chr07	76798203	76808861	CsTGY07G0000223	CsTGY07G0000223a	CsTGY07G0000223b	10.2739	8.05904	0.315554	20.9733	15.0285	0.455112	30.342	23.0332	0.383069	38.1842	25.7428	0.551122	10.9617	8.19914	0.378849	13.7999	10.913	0.313046	18.1684	8.5613	1.00345	14.3262	11.403	0.305306	18.5187	13.3497	0.443842	7.46977	6.86316	0.107214
Chr07	78122941	78126963	CsTGY07G0000268	CsTGY07G0000268a	CsTGY07G0000268b	5.28825	0.918628	1.71258	5.55723	0.639421	1.9999	10.1561	1.00551	2.47578	14.0418	0.824522	3.04339	2.17088	0.920358	0.723509	2.14514	0.329055	1.24272	1.61353	0.455427	0.844556	7.28868	4.67827	0.545691	7.32201	1.16468	1.94278	1.41636	1.03056	0.250959
Chr07	78669817	78673856	CsTGY07G0000278	CsTGY07G0000278a	CsTGY07G0000278b	6.61664	5.46128	0.237335	4.66296	5.5631	-0.21282	2.50634	11.484	-1.83204	3.86618	14.1763	-1.64096	9.77308	2.11631	1.78952	3.4609	2.28534	0.441292	7.55749	1.59798	1.7198	4.95173	8.08834	-0.610708	13.5075	7.54481	0.763678	12.2291	1.45211	2.43162
Chr07	78908719	78915672	CsTGY07G0000281	CsTGY07G0000281a	CsTGY07G0000281b	0.573332	0	0.653823	2.69478	0	1.88549	0	0	0	0	0	0	0	0	0	11.2944	0	3.61993	5.92461	0	2.79173	0	0	0	8.98354	0	3.31955	7.47066	0	3.08247
Chr07	79460452	79463118	CsTGY07G0000298	CsTGY07G0000298a	CsTGY07G0000298b	19.0649	8.05598	1.14773	12.2011	3.89157	1.43229	15.4494	8.30522	0.821923	14.3683	5.33171	1.27929	9.15841	0	3.3446	11.2884	4.38573	1.19008	10.3153	3.9007	1.20722	11.1758	4.71807	1.09042	14.4666	6.27386	1.08837	15.3969	4.45153	1.58868
Chr07	82461496	82465376	CsTGY07G0000392	CsTGY07G0000392a	CsTGY07G0000392b	33.4261	20.6763	0.667384	30.2584	18.2249	0.701265	29.1019	20.8399	0.462893	31.4336	22.7651	0.448644	13.3086	5.86354	1.05985	17.1091	5.79251	1.4147	13.1104	7.42399	0.744185	11.1086	6.65315	0.661913	25.6712	12.6797	0.963241	8.08665	3.72911	0.942181
Chr07	82532486	82537249	CsTGY07G0000395	CsTGY07G0000395a	CsTGY07G0000395b	2.37817	3.37823	-0.374106	1.10484	4.64269	-1.42267	2.61544	3.64378	-0.361126	2.65338	2.97514	-0.121776	0.787317	5.80033	-1.92781	1.2634	3.7212	-1.06066	0	7.21101	-3.03756	1.06589	5.51606	-1.65724	1.84008	6.11517	-1.32496	0.905774	7.31674	-2.12564
Chr07	82568811	82584022	CsTGY07G0000396	CsTGY07G0000396a	CsTGY07G0000396b	4.9963	14.8835	-1.40539	6.29589	13.3362	-0.974502	9.1114	20.6762	-1.10013	6.86149	16.3741	-1.14407	6.81505	20.6745	-1.47167	5.53348	18.2814	-1.56129	10.4995	22.7661	-1.04733	6.94736	20.37	-1.42704	7.5882	19.7227	-1.27078	7.56339	15.3282	-0.931112
Chr07	83599917	83601395	CsTGY07G0000424	CsTGY07G0000424a	CsTGY07G0000424b	0	0.286452	-0.363398	0	0.22056	-0.287543	0	0.538245	-0.621285	0	0.295197	-0.373172	0	5.25461	-2.64492	0	1.88769	-1.52992	0	0.866505	-0.900339	0	0.811325	-0.857045	0	1.42414	-1.27748	0	3.7011	-2.233
Chr07	87899871	87901324	CsTGY07G0000494	CsTGY07G0000494a	CsTGY07G0000494b	2.17743	0.554155	1.03173	2.2242	0.798242	0.842352	4.05088	2.16877	0.672611	2.26904	0.746321	0.904548	58.6258	23.5009	1.2831	127.68	59.7163	1.08363	358.013	177.216	1.01041	2.13991	0.847208	0.765378	42.2527	19.8023	1.05605	75.4479	38.2146	0.963084
Chr07	88881273	88883074	CsTGY07G0000523	CsTGY07G0000523a	CsTGY07G0000523b	0.970545	0.042212	0.918946	1.29503	1.27239	0.0143045	7.04196	2.671	1.13137	3.54915	1.36956	0.940977	0.651866	0.326003	0.317013	2.06693	1.19789	0.480675	1.11093	0.86359	0.179792	2.52803	1.64162	0.417439	0.829585	0.169058	0.64617	2.06463	1.2455	0.448677
Chr07	89179705	89184032	CsTGY07G0000533	CsTGY07G0000533a	CsTGY07G0000533b	60.0496	31.3288	0.917164	98.903	58.7475	0.741648	50.3628	41.568	0.270954	46.5162	32.0706	0.52287	86.9669	38.4693	1.15623	58.3409	31.2884	0.878011	33.3241	15.3629	1.0688	103.937	62.3718	0.727603	71.7835	41.512	0.775741	18.9458	13.5449	0.455575
Chr07	92138745	92150627	CsTGY07G0000606	CsTGY07G0000606a	CsTGY07G0000606b	0.949147	7.42189	-2.1113	4.24332	9.56761	-1.0111	8.67395	14.3798	-0.668856	5.60228	9.34552	-0.64797	9.07776	11.6833	-0.331751	0	13.6625	-3.87406	5.13696	7.88715	-0.534197	5.65202	7.04823	-0.274877	6.96727	12.3195	-0.741379	3.89168	6.25975	-0.569591
Chr07	92171079	92178378	CsTGY07G0000607	CsTGY07G0000607a	CsTGY07G0000607b	4.57144	15.0113	-1.52297	12.568	23.0426	-0.825384	27.7517	43.1936	-0.62019	9.59527	19.5239	-0.953887	67.4225	130.932	-0.947253	64.7509	112.186	-0.783607	30.7512	47.4788	-0.610542	36.3095	60.1184	-0.712066	25.2049	46.2423	-0.850244	68.047	122.761	-0.841902
Chr07	93054592	93073164	CsTGY07G0000627	CsTGY07G0000627a	CsTGY07G0000627b	0.27029	0.050446	0.274156	0.556312	0	0.638131	1.27414	0.067028	1.09172	0.287294	0	0.364342	20.2142	1.5721	3.04401	16.4862	1.72695	2.68085	94.1284	7.26762	3.52433	3.88198	0.327777	1.87845	10.175	1.02297	2.46573	30.2202	3.32253	2.85253
Chr07	97494959	97496344	CsTGY07G0000712	CsTGY07G0000712a	CsTGY07G0000712b	1.89821	0.869082	0.632832	2.90505	1.44988	0.672633	7.93148	2.60235	1.30996	10.7431	3.60685	1.34996	40.6672	16.8178	1.22559	17.8826	3.33489	2.12299	3.74924	1.04881	1.21291	19.2059	6.64549	1.4021	10.8626	5.0389	0.974055	12.2828	4.05199	1.39463
Chr07	97520618	97522041	CsTGY07G0000713	CsTGY07G0000713a	CsTGY07G0000713b	7.11305	3.30108	0.915547	4.69803	2.26335	0.804112	5.5946	3.61265	0.515691	20.5815	7.71085	1.30891	2.78121	2.60108	0.0704195	6.34172	2.59174	1.03144	0.749231	0.566745	0.15895	3.59227	2.54241	0.374477	2.64919	1.44265	0.579133	2.67088	2.02142	0.280902
Chr07	97707750	97723830	CsTGY07G0000718	CsTGY07G0000718a	CsTGY07G0000718b	130.771	74.1198	0.81077	214.155	110.786	0.944638	242.487	131.546	0.877356	409.044	217.771	0.906355	506.827	223.447	1.17796	320.293	161.732	0.981397	68.2609	34.5987	0.960217	1877.1	1118.07	0.746972	312.188	143.922	1.11175	276.384	146.008	0.915996
Chr07	98548206	98551993	CsTGY07G0000737	CsTGY07G0000737a	CsTGY07G0000737b	0.378659	2.01867	-1.13065	0.079992	0	0.111021	0	13.4709	-3.85508	0.197603	6.81867	-2.70677	0	22.1544	-4.53321	0	15.514	-4.04562	0	10.6727	-3.54507	0.468314	5.95603	-2.2441	0.268663	8.14158	-2.84913	0.08126	7.32574	-2.94487
Chr07	98851686	98854979	CsTGY07G0000741	CsTGY07G0000741a	CsTGY07G0000741b	0.274816	3.45777	-1.80603	3.95393	6.03651	-0.506287	4.38807	22.953	-2.15237	7.87061	11.2359	-0.464011	3.35298	36.5763	-3.10975	2.14716	26.395	-3.12179	1.42635	18.3729	-2.99718	2.07607	10.0618	-1.84643	2.0228	14.5193	-2.3601	4.63089	12.0877	-1.21678
Chr07	102492254	102507258	CsTGY07G0000796	CsTGY07G0000796a	CsTGY07G0000796b	5.41989	3.47072	0.522042	9.6565	5.08139	0.80926	22.0613	9.8554	1.08706	12.0431	7.08301	0.690318	19.5299	11.3938	0.72811	17.8599	9.97186	0.781512	17.2097	8.58225	0.926273	11.2825	6.65376	0.682362	15.0019	9.01913	0.675485	9.34646	6.21224	0.520617
Chr07	102542963	102560194	CsTGY07G0000800	CsTGY07G0000800a	CsTGY07G0000800b	14.1807	43.0538	-1.53703	32.7822	66.1475	-0.991072	65.2322	124.641	-0.923697	47.5289	105.459	-1.13338	52.4898	142.718	-1.42591	61.2667	140.211	-1.18132	73.6679	149.12	-1.00756	30.2731	69.8985	-1.18083	36.9543	81.6651	-1.12301	26.9899	75.504	-1.45063
Chr07	102966335	102969256	CsTGY07G0000808	CsTGY07G0000808a	CsTGY07G0000808b	1.32462	0	1.21699	2.13303	1.9039	0.109567	3.54906	2.97865	0.19329	0	0	0	3.70317	0	2.23363	4.01041	4.8593	-0.225798	6.59369	0	2.9248	2.1646	1.33362	0.439454	2.95782	0	1.98471	3.09289	3.02598	0.0237788
Chr07	103585897	103594298	CsTGY07G0000834	CsTGY07G0000834a	CsTGY07G0000834b	4.29555	5.51127	-0.298159	2.99736	5.43713	-0.687371	2.63926	8.29605	-1.35297	2.58943	4.07413	-0.499404	6.07424	8.49703	-0.424902	5.85258	10.9507	-0.802382	9.48055	18.5277	-0.897809	5.31204	8.50839	-0.591094	5.99576	10.4771	-0.714208	10.7201	18.3894	-0.726288
Chr07	104799830	104812328	CsTGY07G0000869	CsTGY07G0000869a	CsTGY07G0000869b	10.9145	4.94351	1.00333	8.70223	5.79144	0.5146	11.4516	9.5083	0.244801	8.35845	7.04803	0.217634	8.9422	5.27546	0.663844	10.0148	7.62104	0.353507	12.408	7.801	0.607356	8.61828	7.03981	0.258617	9.37154	7.84885	0.229069	5.64032	2.56767	0.896272
Chr07	104948816	104955587	CsTGY07G0000876	CsTGY07G0000876a	CsTGY07G0000876b	13.6237	5.78325	1.10826	16.8759	10.7515	0.605175	19.0436	11.1677	0.720083	19.724	10.9338	0.796253	24.3488	12.7576	0.881688	20.1022	11.1912	0.791556	13.3164	7.61584	0.732607	12.735	0	3.77979	13.6375	7.07436	0.858246	9.09742	4.87153	0.782177
Chr07	105590916	105593701	CsTGY07G0000891	CsTGY07G0000891a	CsTGY07G0000891b	0	0	0	1.12163	0	1.08518	2.69044	0.481965	1.31628	0.707356	0.303456	0.389422	17.3272	3.78548	1.93725	25.8062	3.40188	2.60638	73.6989	9.92805	2.77305	9.67996	1.27711	2.22963	16.271	1.88855	2.57993	104.311	12.4495	2.96903
Chr07	105668625	105674297	CsTGY07G0000893	CsTGY07G0000893a	CsTGY07G0000893b	1.31523	0.379155	0.747371	2.06182	1.12211	0.528887	3.63694	0	2.21317	2.04853	0	1.60811	16.2971	0	4.11246	11.8974	0	3.68901	23.15	0	4.59395	5.70144	0	2.74447	11.2172	4.94949	1.03808	26.0246	18.4922	0.471376
Chr07	105919552	105925749	CsTGY07G0000905	CsTGY07G0000905a	CsTGY07G0000905b	2.24813	1.35579	0.463399	3.28231	1.68911	0.671263	8.09139	2.78852	1.26287	5.85665	2.28818	1.06021	3.39981	0.861905	1.24066	4.39692	1.6187	1.04329	1.52325	1.07522	0.282023	3.49935	1.72296	0.724542	2.93121	0.937888	1.02049	1.93097	0.543066	0.925576
Chr07	109069221	109074875	CsTGY07G0000950	CsTGY07G0000950a	CsTGY07G0000950b	0	100.877	-6.67068	0	97.9711	-6.62894	0	11.3394	-3.6252	0	15.3821	-4.03405	0	0	0	0	0.859491	-0.894908	0	0	0	0	9.64632	-3.41228	0	11.1858	-3.60713	0	0	0
Chr07	109649061	109652087	CsTGY07G0000957	CsTGY07G0000957a	CsTGY07G0000957b	1.41531	0	1.27221	0.516196	0.145673	0.404261	5.72977	0	2.75056	3.91838	0	2.29818	2.57881	0	1.83948	5.6572	0	2.73492	11.1293	0.902898	2.67223	8.19016	0.414621	2.69967	5.84233	0.337881	2.35454	6.6036	0	2.92668
Chr07	112999845	113002227	CsTGY07G0001016	CsTGY07G0001016a	CsTGY07G0001016b	2.55066	10.1521	-1.65116	1.37959	4.75188	-1.27332	2.28461	4.90378	-0.845917	1.20903	4.01018	-1.18145	0.397469	1.2377	-0.679198	0.721248	2.6417	-1.08116	3.05621	7.80427	-1.11807	2.3863	7.20864	-1.27743	1.85991	5.71692	-1.23183	1.99879	6.07683	-1.23872
Chr07	114180850	114181981	CsTGY07G0001047	CsTGY07G0001047a	CsTGY07G0001047b	0	19.3282	-4.34541	0	7.17652	-3.03149	0	11.3572	-3.62728	0	12.9536	-3.80257	0	1.78929	-1.4799	0	3.47067	-2.16049	0	0	0	0	6.49811	-2.90653	0	5.12337	-2.61433	0	0.194813	-0.256785
Chr07	114443430	114446150	CsTGY07G0001052	CsTGY07G0001052a	CsTGY07G0001052b	9.38038	3.51333	1.2016	4.80567	1.58923	1.16494	5.97683	1.95306	1.24036	7.79027	3.07504	1.10909	9.02772	3.11379	1.28545	6.42237	1.99771	1.30802	2.66066	0.979669	0.886845	6.16156	1.98232	1.26384	3.47461	1.19686	1.02632	1.30784	0.505928	0.615887
Chr07	124003820	124004735	CsTGY07G0001241	CsTGY07G0001241a	CsTGY07G0001241b	136.817	86.8356	0.649877	265.655	155.188	0.771689	140.166	89.4474	0.642243	117.965	77.5968	0.597989	9.06918	2.80733	1.40309	19.5558	16.4739	0.234347	5.36374	1.56476	1.31105	80.6705	67.1561	0.260973	86.3357	55.4314	0.630074	4.98245	2.8889	0.621376
Chr07	124646784	124648125	CsTGY07G0001251	CsTGY07G0001251a	CsTGY07G0001251b	0.334126	0.779365	-0.415468	1.11663	1.14866	-0.0216694	6.61148	12.4559	-0.821988	1.28916	2.59587	-0.651519	25.3564	47.4986	-0.879789	12.7096	32.2526	-1.27828	41.9419	74.0071	-0.804641	2.88417	5.75213	-0.797737	7.90422	19.5711	-1.20806	56.6938	90.1557	-0.659918
Chr07	130675326	130677827	CsTGY07G0001377	CsTGY07G0001377a	CsTGY07G0001377b	8.11157	0.095644	3.05592	5.83529	0.05739	2.6925	9.68081	0.688206	2.66146	5.04519	0.247005	2.27732	3.80584	0.728761	1.47505	4.42226	0.780113	1.60693	7.79232	3.75336	0.887297	4.65698	1.06577	1.45335	6.90851	0.818778	2.12044	5.67448	1.34459	1.50932
Chr07	138855761	138861088	CsTGY07G0001527	CsTGY07G0001527a	CsTGY07G0001527b	24.676	50.698	-1.00969	27.8255	53.2549	-0.912407	28.8815	54.0796	-0.882264	23.5173	53.8152	-1.16077	5.5644	9.30808	-0.651042	8.41296	19.11	-1.09519	3.58842	9.2028	-1.1529	4.61064	13.2643	-1.34618	7.95474	19.1816	-1.17232	2.53382	6.73928	-1.13097
Chr07	140334140	140345699	CsTGY07G0001557	CsTGY07G0001557a	CsTGY07G0001557b	3.16236	2.99968	0.0575168	4.03474	2.53317	0.510956	5.28519	5.15168	0.030975	4.01713	4.65543	-0.172773	5.87881	11.0996	-0.814725	6.28476	9.58911	-0.539629	6.84631	19.8389	-1.40919	3.14561	5.72806	-0.698607	4.65919	7.25741	-0.545095	6.39783	13.4729	-0.968177
Chr07	141078884	141084046	CsTGY07G0001574	CsTGY07G0001574a	CsTGY07G0001574b	1.97462	2.38621	-0.186964	1.96862	3.40896	-0.570643	3.46611	4.4573	-0.289167	1.70565	1.91059	-0.105333	12.8331	14.8657	-0.197781	8.33852	10.9182	-0.351898	3.3235	7.74303	-1.01593	5.9136	11.618	-0.867974	12.2322	17.0364	-0.446859	18.9817	26.9288	-0.48307
Chr07	142323438	142350293	CsTGY07G0001584	CsTGY07G0001584a	CsTGY07G0001584b	3.36442	10.818	-1.43712	3.49376	10.5135	-1.35733	3.047	9.50144	-1.37566	5.18646	12.4191	-1.1171	4.47672	8.55228	-0.802534	3.69161	7.23589	-0.811841	6.64927	9.4903	-0.455661	4.21765	10.7786	-1.1747	3.83759	9.66315	-1.14027	2.5009	6.82701	-1.16073
Chr07	142419852	142426376	CsTGY07G0001586	CsTGY07G0001586a	CsTGY07G0001586b	5.3932	14.5149	-1.27905	5.50234	11.8312	-0.980621	3.47861	14.542	-1.79504	4.52347	14.1928	-1.45974	3.00263	14.4926	-1.95256	4.15241	11.8719	-1.3209	1.95595	11.7826	-2.11249	2.00817	9.13793	-1.7528	4.46497	11.8832	-1.2372	2.11649	11.0811	-1.95476
Chr07	145408937	145414126	CsTGY07G0001623	CsTGY07G0001623a	CsTGY07G0001623b	2.44632	4.71083	-0.728645	2.66758	4.80109	-0.661495	8.18955	15.5432	-0.84817	5.38926	12.5658	-1.08626	4.1376	8.3468	-0.863379	5.50446	11.6271	-0.957019	6.57585	15.0607	-1.08406	4.87867	11.213	-1.05485	4.93846	8.9675	-0.747141	5.63199	10.8706	-0.839882
Chr07	147289306	147296799	CsTGY07G0001640	CsTGY07G0001640a	CsTGY07G0001640b	0.461111	3.71305	-1.6896	2.69155	8.56825	-1.37403	5.58659	14.8721	-1.26889	3.10933	7.39477	-1.03059	5.08522	4.10316	0.253917	3.53683	7.81508	-0.958288	5.28014	4.67029	0.147374	3.3563	6.82409	-0.84482	3.32824	2.69543	0.22804	4.97418	4.12776	0.220411
Chr07	152331945	152340366	CsTGY07G0001699	CsTGY07G0001699a	CsTGY07G0001699b	22.659	44.6287	-0.947554	11.5165	35.7693	-1.55467	10.716	34.6591	-1.6058	11.5124	30.8536	-1.3481	10.3984	37.5336	-1.75728	13.2492	28.7864	-1.06377	15.8906	53.8054	-1.6981	6.86193	16.7977	-1.17873	9.8921	35.3417	-1.73835	7.99303	23.8456	-1.46611
Chr07	152570628	152571448	CsTGY07G0001704	CsTGY07G0001704a	CsTGY07G0001704b	0.618596	0.249272	0.373655	0.347462	0.10872	0.28135	0.195457	0	0.257562	0	0.24906	-0.320843	0.766964	0.157252	0.61057	2.14543	0.77974	0.821592	5.20038	0.923992	1.68825	0.833978	0.138136	0.688303	1.35438	0.272923	0.887205	1.0869	0.051098	0.989464
Chr07	154604108	154610905	CsTGY07G0001731	CsTGY07G0001731a	CsTGY07G0001731b	18.3612	30.9017	-0.720462	20.6647	39.569	-0.905033	21.1201	40.5712	-0.91023	19.4697	35.7392	-0.843831	22.1573	45.8052	-1.0152	15.4263	30.7224	-0.949493	13.7826	23.6451	-0.737404	20.562	32.6735	-0.643123	21.8112	37.9156	-0.770606	19.2155	38.8116	-0.977727
Chr07	155964045	155967269	CsTGY07G0001744	CsTGY07G0001744a	CsTGY07G0001744b	4116.39	2104.98	0.967241	3017.99	1602.97	0.912418	1369.85	823.465	0.733539	1951.38	1298.34	0.587448	3545.68	1689.71	1.06884	2233.81	1207.12	0.887396	2450.68	1065.71	1.2006	3246.95	1900.83	0.772137	3215.02	1594.6	1.01118	3474.64	1628.77	1.09261
Chr07	159032960	159034263	CsTGY07G0001783	CsTGY07G0001783a	CsTGY07G0001783b	48.016	204.128	-2.0652	124.302	352.017	-1.49433	25.2186	82.836	-1.67698	29.3766	99.5482	-1.72685	30.3863	38.3726	-0.327057	16.1298	31.1084	-0.90644	1.79505	1.29238	0.286031	42.5857	168.973	-1.96338	38.943	134.478	-1.76204	5.34523	9.39086	-0.711571
Chr07	159564251	159565485	CsTGY07G0001787	CsTGY07G0001787a	CsTGY07G0001787b	39.9531	87.8497	-1.1174	179.768	453.739	-1.3309	32.5414	75.6155	-1.19169	30.0113	74.3669	-1.28114	258.526	478.642	-0.886079	68.8728	130.436	-0.911559	6.36359	14.7615	-1.09792	39.2603	102.089	-1.35647	48.8445	104.581	-1.08285	20.7524	44.6495	-1.06942
Chr07	159957917	159971841	CsTGY07G0001795	CsTGY07G0001795a	CsTGY07G0001795b	7.67384	19.2576	-1.22372	7.51007	13.3832	-0.75714	7.66141	12.6179	-0.652827	8.16361	16.9535	-0.970275	1.63378	2.0991	-0.234714	2.35365	5.3669	-0.92486	0.563275	0.423949	0.134674	2.64464	7.30796	-1.18872	3.52568	6.18372	-0.666597	0.602635	1.12823	-0.40921
Chr07	166600847	166607270	CsTGY07G0001864	CsTGY07G0001864a	CsTGY07G0001864b	7.8665	16.754	-1.0017	10.3463	19.4129	-0.847252	11.5095	20.586	-0.787073	13.256	22.4529	-0.718201	1.76835	2.82591	-0.466775	4.61033	7.08544	-0.52724	1.27901	2.58585	-0.653911	2.97535	3.62932	-0.219719	3.69711	6.73852	-0.720283	0.721964	2.5677	-1.05094
Chr07	167672514	167677385	CsTGY07G0001884	CsTGY07G0001884a	CsTGY07G0001884b	18.6657	31.0726	-0.70566	20.3315	27.5318	-0.419583	22.5174	30.3667	-0.4155	21.0212	31.8684	-0.577807	10.5546	26.5523	-1.2537	14.7763	20.291	-0.432485	8.18833	15.8647	-0.87613	10.9729	17.96	-0.663192	15.7718	22.8962	-0.510747	11.1183	18.8585	-0.712578
Chr07	170526187	170567385	CsTGY07G0001899	CsTGY07G0001899a	CsTGY07G0001899b	0.604666	1.13689	-0.413242	6.11928	7.26901	-0.215984	13.163	9.58475	0.420143	10.3749	8.97701	0.189178	0	6.71893	-2.9484	12.4385	11.6258	0.0899912	4.17925	15.0753	-1.63403	11.3864	10.7388	0.0774746	2.09903	7.3795	-1.43505	4.78592	2.23556	0.838528
Chr07	180060900	180082828	CsTGY07G0001952	CsTGY07G0001952a	CsTGY07G0001952b	5.86355	2.50381	0.970031	10.8411	5.35131	0.898672	2.55107	1.28842	0.633905	4.01035	1.53739	0.981569	13.7122	5.25555	1.2338	6.179	3.73408	0.6007	10.1978	6.02767	0.672097	5.3065	3.04706	0.639966	6.8639	4.13204	0.615715	9.29001	4.66887	0.860111
Chr07	196764161	196779567	CsTGY07G0002057	CsTGY07G0002057a	CsTGY07G0002057b	1.50212	2.38026	-0.433983	6.89046	7.1538	-0.0473623	17.5836	17.533	0.00393069	11.7249	2.96156	1.68351	7.3379	4.51963	0.595113	8.058	8.19991	-0.022427	7.96794	2.50662	1.3547	9.88253	9.84326	0.00521477	6.19269	6.63863	-0.0867819	1.9644	2.15612	-0.0904095
Chr07	224487440	224490978	CsTGY07G0002362	CsTGY07G0002362a	CsTGY07G0002362b	16.0539	6.87803	1.1142	16.747	5.75746	1.39302	9.43925	2.85121	1.43864	11.7156	2.56619	1.83414	6.30832	4.46165	0.420203	7.29656	3.2509	0.964744	4.12987	2.86281	0.409272	4.37763	2.78346	0.507265	7.82333	4.17154	0.770729	3.76935	3.89319	-0.0369829
Chr07	224530111	224534308	CsTGY07G0002363	CsTGY07G0002363a	CsTGY07G0002363b	36.5568	73.1881	-0.982114	31.9114	56.7252	-0.810613	28.512	53.2941	-0.879495	37.7192	68.3946	-0.841774	23.887	41.5437	-0.773555	20.5807	46.3291	-1.13298	13.5245	29.3684	-1.06409	20.7938	42.7504	-1.00538	24.5455	47.8106	-0.934122	18.9656	43.1495	-1.14488
Chr07	224748220	224758693	CsTGY07G0002366	CsTGY07G0002366a	CsTGY07G0002366b	7.19186	5.47817	0.338605	8.19257	3.90844	0.905202	10.3418	2.54909	1.67613	6.21656	3.06518	0.827991	8.93827	3.38439	1.18062	7.75813	3.64566	0.914738	8.22941	2.23475	1.51259	7.78921	2.80426	1.20812	7.74765	2.79585	1.20447	6.26112	1.44198	1.57214
Chr07	224954189	224956525	CsTGY07G0002371	CsTGY07G0002371a	CsTGY07G0002371b	63.5488	23.3261	1.40789	67.8292	27.0956	1.29268	70.2685	29.7425	1.21303	76.5498	23.6332	1.65452	54.2193	24.1965	1.13195	53.9509	26.6349	0.991651	49.0196	29.4651	0.715335	69.736	28.3652	1.26834	56.6241	28.3062	0.975466	72.3754	36.766	0.95821
Chr07	225032032	225060190	CsTGY07G0002377	CsTGY07G0002377a	CsTGY07G0002377b	2.89964	7.30288	-1.09027	9.45598	12.6919	-0.388997	9.40877	14.4806	-0.572665	6.75023	8.64312	-0.315262	6.2219	8.1146	-0.335801	5.0208	7.18103	-0.442326	5.19548	6.88885	-0.348599	5.52678	7.13203	-0.317243	4.78147	8.7007	-0.746654	1.81916	2.41306	-0.275797
Chr07	226116273	226117178	CsTGY07G0002408	CsTGY07G0002408a	CsTGY07G0002408b	13.5551	27.61	-0.974993	14.1057	27.405	-0.911056	13.3143	23.9389	-0.800942	12.7926	22.9264	-0.794705	27.8417	51.2517	-0.857324	18.7495	40.0248	-1.05469	27.3388	52.1048	-0.906064	13.5646	25.527	-0.864996	18.0746	41.4415	-1.15382	24.0006	52.1249	-1.08743
Chr07	226514028	226521141	CsTGY07G0002420	CsTGY07G0002420a	CsTGY07G0002420b	1.7937	3.73052	-0.759822	4.05034	7.33248	-0.722366	11.3244	20.2157	-0.783615	8.07923	15.3534	-0.848945	8.11093	19.6671	-1.18167	6.2024	12.1152	-0.864695	1.02358	2.89296	-0.94396	6.61077	12.5646	-0.833736	4.29174	8.48019	-0.841173	1.23161	2.46608	-0.635218
Chr07	226912347	226923788	CsTGY07G0002431	CsTGY07G0002431a	CsTGY07G0002431b	8.45863	6.01937	0.43029	0	6.29943	-2.86778	27.048	18.0282	0.55976	20.3162	11.9496	0.719051	41.1704	33.2954	0.298218	44.7838	30.0514	0.56018	66.0215	42.4952	0.623767	18.6193	13.5625	0.430012	26.9085	20.8847	0.350781	46.0563	39.0337	0.233174
Chr07	229691913	229710102	CsTGY07G0002505	CsTGY07G0002505a	CsTGY07G0002505b	6.79809	7.43234	-0.112812	8.83399	11.2491	-0.316827	0	14.9688	-3.99719	0.083837	13.3203	-3.72384	6.3232	8.23413	-0.334502	7.07662	7.89864	-0.139834	6.17129	7.95209	-0.31999	6.50948	0	2.90871	8.14725	10.639	-0.347555	4.89768	6.38384	-0.324222
Chr07	230782933	230808516	CsTGY07G0002526	CsTGY07G0002526a	CsTGY07G0002526b	0.85166	0.624258	0.189038	1.03429	2.80663	-0.903994	1.50301	3.33082	-0.790974	0.949117	1.78032	-0.512428	2.57515	9.14952	-1.50533	1.296	3.16743	-0.860034	0.083057	0.487281	-0.457568	1.75458	1.52671	0.124571	1.06358	1.98326	-0.531741	0.771748	1.28345	-0.366042
Chr07	238241896	238252880	CsTGY07G0002659	CsTGY07G0002659a	CsTGY07G0002659b	1.60026	10.026	-2.08418	1.9206	8.04802	-1.63133	5.23732	9.15281	-0.702881	4.9837	10.57	-0.951286	2.49727	5.96051	-0.992965	0.856312	5.0172	-1.69665	0.683034	3.56955	-1.44099	1.24063	7.99214	-2.00476	2.95182	6.44254	-0.913277	0.583391	2.71899	-1.23189
Chr07	239366000	239370903	CsTGY07G0002679	CsTGY07G0002679a	CsTGY07G0002679b	20.4045	14.5636	0.459735	27.9511	0	4.85554	50.534	45.6679	0.143094	63.3714	51.6857	0.289009	39.0042	30.0589	0.365143	31.0193	0	5.00087	22.353	0	4.54554	18.9681	0	4.31963	36.3603	0	5.22344	27.3002	21.1963	0.350497
Chr07	240377700	240383084	CsTGY07G0002704	CsTGY07G0002704a	CsTGY07G0002704b	18.3695	13.9373	0.374864	18.3755	0	4.27616	11.9109	0	3.69052	10.7931	8.9171	0.249957	9.40089	7.83894	0.234762	0	0	0	6.63614	5.67811	0.193403	16.8988	14.5688	0.201203	10.8228	9.25883	0.20471	8.06496	6.84816	0.207946
Chr07	247696772	247702464	CsTGY07G0002803	CsTGY07G0002803a	CsTGY07G0002803b	6.71895	6.17534	0.105356	6.59599	0	2.92524	11.9122	10.4721	0.170613	10.3781	9.42281	0.126511	11.6445	9.4836	0.270371	9.99352	9.47382	0.069865	10.9866	10.0866	0.112612	8.44513	7.56325	0.141413	8.81086	7.75803	0.163774	15.8	14.181	0.146202
Chr07	251438406	251460323	CsTGY07G0002869	CsTGY07G0002869a	CsTGY07G0002869b	0	0	0	2.87986	0	1.956	2.21859	1.05368	0.64822	3.30263	0	2.10522	9.12522	0	3.33988	4.35631	0	2.42124	3.72133	0	2.23919	1.21242	0.57157	0.493417	1.45884	0	1.29798	1.59086	0.689152	0.617135
Chr08	1154721	1164160	CsTGY08G0000032	CsTGY08G0000032a	CsTGY08G0000032b	13.1077	4.55555	1.34448	19.2986	9.53951	0.945569	16.4674	8.78229	0.836418	14.9392	6.95896	1.00193	33.0118	14.6146	1.12314	17.9222	8.03617	1.0663	10.972	5.88524	0.798083	15.7163	7.47505	0.979965	22.7703	11.7413	0.899645	13.4891	4.35875	1.435
Chr08	1957069	1961695	CsTGY08G0000048	CsTGY08G0000048a	CsTGY08G0000048b	17.2847	8.29685	0.975822	14.8385	5.35355	1.3178	18.2975	9.09133	0.935301	23.9675	11.1448	1.03971	6.1458	2.37401	1.08263	11.1212	3.40166	1.46141	1.31998	1.27644	0.0273298	11.5054	4.42829	1.20398	8.4197	5.58393	0.516732	4.37798	2.10735	0.791378
Chr08	3785725	3789766	CsTGY08G0000072	CsTGY08G0000072a	CsTGY08G0000072b	14.1186	11.7023	0.251233	13.3084	4.74057	1.3176	15.5054	8.79455	0.752887	19.277	11.402	0.709278	5.94341	2.94072	0.817185	9.0909	4.86234	0.783507	5.94019	0	2.79497	13.7355	7.51448	0.7913	13.9045	7.22494	0.857666	3.50989	1.85233	0.660952
Chr08	4563046	4563423	CsTGY08G0000088	CsTGY08G0000088a	CsTGY08G0000088b	336.63	131.76	1.34662	184.505	90.0473	1.02677	120.593	92.1692	0.384135	122.791	100.429	0.287433	223.124	179.651	0.311094	350.553	215.504	0.699352	216.388	119.031	0.856861	379.23	272.534	0.475152	134.549	75.8434	0.818823	92.7427	63.5609	0.538045
Chr08	5345677	5347019	CsTGY08G0000102	CsTGY08G0000102a	CsTGY08G0000102b	0.107436	0	0.147223	0.140576	0	0.189763	4.79603	0	2.53507	2.04819	0	1.60795	12.6233	0	3.768	6.89464	0	2.98087	3.0308	0	2.01107	1.74286	0	1.45568	5.37394	0	2.67219	31.0674	0	5.00303
Chr08	5406767	5416458	CsTGY08G0000105	CsTGY08G0000105a	CsTGY08G0000105b	16.3156	34.5956	-1.03962	25.6652	34.971	-0.431876	37.16	67.8397	-0.85118	27.5618	38.2832	-0.459822	37.7375	71.9095	-0.912375	34.7643	78.3062	-1.14891	53.6516	134.41	-1.309	36.1049	125.239	-1.76647	41.6485	117.348	-1.47247	47.6779	131.183	-1.4412
Chr08	7816648	7847667	CsTGY08G0000147	CsTGY08G0000147a	CsTGY08G0000147b	6.69083	0	2.94314	6.72426	0	2.9494	0.32064	0.343905	-0.0251939	9.2554	0.131514	3.18006	10.9811	0	3.58269	10.3263	0.244399	3.18615	13.922	0	3.89937	10.2337	0.885657	2.5747	11.1085	0.539496	2.9755	11.6859	0	3.66516
Chr08	9486465	9487287	CsTGY08G0000171	CsTGY08G0000171a	CsTGY08G0000171b	0.157481	0	0.210989	0.201455	0	0.264783	1.1622	0.348314	0.681341	0.372727	0.273995	0.107685	9.65594	2.36149	1.66449	1.70822	0.071074	1.33829	6.16865	0.936311	1.88839	6.29761	0.744036	2.06499	6.83658	1.80386	1.48281	30.2453	11.4453	1.32803
Chr08	9793841	9810723	CsTGY08G0000178	CsTGY08G0000178a	CsTGY08G0000178b	7.05259	2.61151	1.15685	7.23983	3.0903	1.01041	11.8659	4.66792	1.18266	12.1482	5.60774	0.992639	7.17106	3.27772	0.933682	10.408	4.04965	1.17579	11.263	4.53558	1.1475	5.45753	2.01005	1.1012	7.18886	4.02416	0.70478	7.40343	2.28219	1.35632
Chr08	20480655	20490966	CsTGY08G0000324	CsTGY08G0000324a	CsTGY08G0000324b	0.984214	0	0.988568	2.18525	0	1.67141	3.5066	0	2.17204	2.15133	0	1.65596	5.88512	0	2.78348	4.35135	0	2.4199	3.31449	0	2.10919	6.623	0	2.93036	3.53842	0	2.18219	6.53185	0	2.913
Chr08	23020804	23025411	CsTGY08G0000373	CsTGY08G0000373a	CsTGY08G0000373b	23.7844	10.3932	1.12127	51.7728	24.7309	1.03629	99.7825	39.0416	1.33168	202.842	93.8637	1.10352	16.9735	7.48398	1.08306	28.4766	12.6176	1.1141	6.42366	4.18067	0.518992	27.0326	14.3676	0.867218	18.6916	11.2918	0.679881	7.96667	5.85345	0.387742
Chr08	25668024	25672038	CsTGY08G0000406	CsTGY08G0000406a	CsTGY08G0000406b	14.7328	14.1411	0.0553086	14.1073	8.50924	0.667843	34.2612	24.4357	0.471227	31.5832	35.8108	-0.176002	13.1225	3.77458	1.56455	16.1337	9.98714	0.641022	16.3976	2.63822	2.25759	17.3386	8.5801	0.936768	23.1859	9.6849	1.17859	13.0651	2.63667	1.95143
Chr08	25737512	25749242	CsTGY08G0000407	CsTGY08G0000407a	CsTGY08G0000407b	4.51689	4.4908	0.00683754	28.3166	21.7475	0.366009	39.4335	54.4812	-0.456449	21.8848	41.1615	-0.881535	33.293	23.5257	0.483618	30.9888	21.1173	0.53239	4.07701	18.2673	-1.9241	13.1463	11.2121	0.212112	21.3111	18.9882	0.158611	5.35925	7.39855	-0.401285
Chr08	26882496	26883356	CsTGY08G0000419	CsTGY08G0000419a	CsTGY08G0000419b	2.10783	11.9642	-2.06056	1.3068	3.07143	-0.819644	2.36862	3.58608	-0.445106	0.384967	2.67265	-1.40697	3.07245	3.69738	-0.20596	4.69512	4.68761	0.00190421	3.60192	3.13169	0.155506	25.4527	43.6878	-0.756466	10.0235	10.3358	-0.0403044	13.4085	12.9266	0.0490739
Chr08	30099827	30110340	CsTGY08G0000464	CsTGY08G0000464a	CsTGY08G0000464b	4.85547	0	2.54979	6.77659	0.164692	2.73919	11.4671	0	3.64005	0	0.060861	-0.0852356	4.97488	0.357153	2.13833	0	0.225137	-0.292943	0	0	0	0	0.528661	-0.612269	6.11816	0	2.8315	0	0.093328	-0.128726
Chr08	35344044	35347248	CsTGY08G0000514	CsTGY08G0000514a	CsTGY08G0000514b	1.4488	0.758006	0.478138	1.57479	2.00041	-0.220706	3.75999	9.74186	-1.17421	2.83728	7.13531	-1.08411	2.0841	4.4717	-0.827137	2.24109	4.38715	-0.733045	0.38421	0.965779	-0.506038	1.3597	2.65452	-0.631079	1.6017	3.53467	-0.801541	0.445403	1.37404	-0.715874
Chr08	36964953	36969692	CsTGY08G0000527	CsTGY08G0000527a	CsTGY08G0000527b	5.98968	3.7661	0.552418	4.60089	0.805862	1.63297	1.3457	0	1.23002	1.21041	0.268878	0.800758	6.55685	2.52492	1.1002	6.78878	2.15995	1.3015	6.72889	3.24654	0.863972	20.8513	6.80117	1.48596	10.2326	4.05047	1.1532	3.97975	1.56021	0.959807
Chr08	41720409	41724362	CsTGY08G0000591	CsTGY08G0000591a	CsTGY08G0000591b	38.2216	21.0546	0.83057	55.0305	26.9765	1.002	74.1831	26.0342	1.47562	50.8719	26.7783	0.900997	87.5172	42.361	1.02956	77.3084	40.115	0.929501	43.8038	20.1494	1.083	63.0902	29.886	1.05315	55.3739	31.0913	0.812844	42.7001	22.3937	0.901517
Chr08	42120003	42127127	CsTGY08G0000600	CsTGY08G0000600a	CsTGY08G0000600b	0	0	0	3.93502	0	2.30306	13.1128	0	3.81893	11.0589	0	3.59202	7.60161	0	3.10461	9.66535	0	3.41486	9.62428	0	3.40929	16.9692	0	4.16745	6.00879	0	2.80917	4.50767	0	2.46144
Chr08	43192120	43204955	CsTGY08G0000633	CsTGY08G0000633a	CsTGY08G0000633b	29.7572	28.408	0.0647145	31.5285	32.8901	-0.0591613	38.56	29.8273	0.359836	31.0006	19.742	0.625545	44.1725	113.941	-1.34738	41.9489	82.5836	-0.960597	48.4752	124.918	-1.34771	32.5503	80.9209	-1.28791	50.7582	95.5165	-0.898988	39.0353	146.568	-1.88203
Chr08	46051750	46055455	CsTGY08G0000687	CsTGY08G0000687a	CsTGY08G0000687b	0.713234	3.05551	-1.24316	1.334	5.53745	-1.48592	3.463	4.23122	-0.229135	1.54486	5.6226	-1.37981	2.68424	5.91887	-0.909171	3.52022	7.36985	-0.888808	2.31747	6.42479	-1.16227	1.6895	2.22887	-0.263694	1.72283	5.61914	-1.28154	2.71172	8.51194	-1.35765
Chr08	46057041	46062828	CsTGY08G0000688	CsTGY08G0000688a	CsTGY08G0000688b	7.83204	2.70871	1.25183	2.67813	2.47436	0.0822273	6.70939	4.12469	0.589152	7.02894	7.69344	-0.114719	0.82264	1.72856	-0.58211	1.76441	1.01778	0.454206	1.51617	0.478	0.767584	1.86553	1.42774	0.239188	1.78492	1.45107	0.184224	2.21718	1.06454	0.639972
Chr08	46134121	46145193	CsTGY08G0000690	CsTGY08G0000690a	CsTGY08G0000690b	3.05899	0.585791	1.35592	4.83774	1.5079	1.21893	6.47924	2.44346	1.11903	5.31088	2.52707	0.839371	1.38249	0.534395	0.634798	2.86579	1.39728	0.689364	1.47084	0.80107	0.456148	1.802	0.846874	0.60137	3.01386	1.0766	0.950764	0.941523	0.281183	0.599712
Chr08	48885852	48891278	CsTGY08G0000728	CsTGY08G0000728a	CsTGY08G0000728b	2.2865	0.310386	1.32656	3.59899	1.04829	1.1669	12.68	5.19325	1.1433	7.45592	1.76574	1.6123	10.5481	2.24617	1.83085	9.77006	3.35052	1.30777	8.37723	3.78917	0.969387	5.26261	2.23515	0.952931	5.42999	1.20211	1.54593	5.6572	1.10698	1.65974
Chr08	49528604	49539290	CsTGY08G0000729	CsTGY08G0000729a	CsTGY08G0000729b	25.9425	58.7318	-1.14862	40.3366	90.2795	-1.14287	36.3831	90.7217	-1.29488	38.0896	82.2291	-1.0903	14.3342	28.6049	-0.949087	25.6375	50.999	-0.965023	13.2347	23.7503	-0.798031	14.1446	27.7914	-0.92683	21.5319	44.0355	-0.999093	6.88125	13.1131	-0.840535
Chr08	50598598	50610629	CsTGY08G0000744	CsTGY08G0000744a	CsTGY08G0000744b	82.9774	145.511	-0.802931	38.2165	76.6365	-0.985274	30.6641	68.6386	-1.13704	51.5974	95.5316	-0.87601	26.4987	65.7287	-1.27894	22.7028	55.4987	-1.25316	33.146	79.8798	-1.24406	67.9315	110.527	-0.694161	41.7945	72.4027	-0.778408	30.598	70.6703	-1.18154
Chr08	57044629	57045390	CsTGY08G0000813	CsTGY08G0000813a	CsTGY08G0000813b	0	0.334213	-0.415989	0	0.911949	-0.935044	0.220804	4.09953	-2.06253	0.048686	0.603513	-0.612653	3.00638	24.6898	-2.68082	0.818828	13.7055	-3.01527	1.7397	45.4676	-4.08413	1.76897	27.1826	-3.34738	1.80847	21.7125	-3.01563	5.80353	72.2369	-3.42821
Chr08	74626660	74630751	CsTGY08G0000917	CsTGY08G0000917a	CsTGY08G0000917b	3.23876	1.23582	0.922838	5.10998	2.0428	1.00577	7.44381	2.93668	1.10091	4.27328	1.64974	0.99285	2.25303	1.03884	0.674037	4.66436	2.42373	0.726346	5.25558	4.07553	0.301584	5.07954	0.769764	1.78041	3.88241	1.72886	0.839298	3.60843	0.984459	1.21553
Chr08	75691921	75693363	CsTGY08G0000925	CsTGY08G0000925a	CsTGY08G0000925b	2.28114	2.75694	-0.195359	8.49524	3.66639	1.0249	3.49716	3.08483	0.138737	6.06495	4.39316	0.389548	10.11	3.5318	1.2937	4.83127	1.23968	1.38052	3.56196	13.9897	-1.71625	25.7626	3.10642	2.70426	5.21827	3.38873	0.502709	4.47743	2.58577	0.611215
Chr08	78286802	78289442	CsTGY08G0000934	CsTGY08G0000934a	CsTGY08G0000934b	21.7853	2.53157	2.68972	27.5304	7.95833	1.6712	51.4455	16.7612	1.56209	41.9609	14.8185	1.44141	23.1274	7.14272	1.56709	32.0379	8.16003	1.8507	26.4266	15.6084	0.723661	37.3615	9.47615	1.87255	31.2648	10.9652	1.43111	20.8058	9.19518	1.09682
Chr08	78706406	78713933	CsTGY08G0000939	CsTGY08G0000939a	CsTGY08G0000939b	20.0632	11.7078	0.729013	13.6371	8.438	0.633074	17.7348	9.37942	0.851995	21.0589	10.6091	0.926102	13.0257	4.54211	1.33957	12.6037	8.25853	0.555147	10.0607	6.71384	0.519921	12.6915	5.9604	0.97604	15.9954	7.59789	0.983085	9.60237	4.75737	0.880906
Chr08	80383131	80384951	CsTGY08G0000955	CsTGY08G0000955a	CsTGY08G0000955b	28.3982	20.8533	0.427877	29.7945	18.3117	0.6732	28.928	16.7563	0.753165	17.4008	9.53841	0.804111	21.5773	12.8899	0.700837	33.6022	17.1722	0.929127	18.5413	8.56059	1.03136	30.6068	19.5768	0.619218	44.5997	27.365	0.68491	33.0382	17.5747	0.873819
Chr08	81482495	81484729	CsTGY08G0000967	CsTGY08G0000967a	CsTGY08G0000967b	3.56855	8.50804	-1.05741	4.01326	6.63314	-0.606528	3.56852	4.60176	-0.294152	2.79526	3.70158	-0.308947	0.198261	0.675331	-0.483504	0.669557	1.05812	-0.301865	0.410925	0.493619	-0.0821709	1.60512	2.93463	-0.594876	1.71355	2.81335	-0.49088	0.159718	0.33685	-0.205064
Chr08	86686598	86724670	CsTGY08G0001030	CsTGY08G0001030a	CsTGY08G0001030b	8.19075	2.30747	1.47446	8.58357	2.97267	1.27045	12.0942	6.53534	0.797179	11.8995	5.1616	1.06594	24.2862	10.9305	1.0837	15.0084	9.22843	0.646248	23.4668	12.9521	0.810347	21.8649	11.8304	0.833569	20.6852	10.4704	0.918797	19.5608	10.3718	0.854437
Chr08	89568245	89578076	CsTGY08G0001053	CsTGY08G0001053a	CsTGY08G0001053b	11.3571	1.28331	2.43614	8.03833	0.662121	2.44303	10.3224	1.27337	2.31628	6.7004	0.380166	2.48009	0.509973	0.084871	0.476999	2.39797	0.361197	1.3198	0.317918	0	0.398261	2.543	0.085722	1.70632	3.26576	0.234538	1.78883	0.493839	0	0.579025
Chr08	89622789	89629663	CsTGY08G0001054	CsTGY08G0001054a	CsTGY08G0001054b	1.41172	0	1.27006	3.24859	0	2.08699	6.18722	0	2.84543	3.27353	0	2.09543	0	0	0	1.11022	0	1.07739	0	0	0	1.65292	0	1.40758	1.46642	0	1.30242	0	0	0
Chr08	95346934	95354759	CsTGY08G0001081	CsTGY08G0001081a	CsTGY08G0001081b	0.352728	0	0.435872	0.309143	0	0.388623	1.68053	0.398399	0.93874	0.674517	0.147027	0.545846	28.1163	9.86531	1.4221	3.25947	1.43108	0.809079	35.1493	12.4555	1.42577	12.171	4.51206	1.2567	23.2845	8.27605	1.38845	36.3714	16.3781	1.10466
Chr08	96495757	96498327	CsTGY08G0001092	CsTGY08G0001092a	CsTGY08G0001092b	0	0	0	0.085468	15.3351	-3.91159	0	4.39534	-2.43171	0	4.1357	-2.36056	0	20.4982	-4.42614	0	4.40592	-2.43454	0	0.556519	-0.638323	0	9.1423	-3.34231	0	3.48248	-2.1643	0	1.3788	-1.25023
Chr08	97543342	97576932	CsTGY08G0001107	CsTGY08G0001107a	CsTGY08G0001107b	2.89539	0.26121	1.62696	8.41213	1.51911	1.90161	11.8914	2.67517	1.81052	9.73275	2.98683	1.42871	33.9651	9.00804	1.80476	13.5782	6.99098	0.867368	1.39269	1.27194	0.0747069	8.61185	2.68872	1.3817	12.1057	4.4382	1.269	4.46024	2.3304	0.713271
Chr08	97810797	97825786	CsTGY08G0001110	CsTGY08G0001110a	CsTGY08G0001110b	6.98312	0.698054	2.23307	6.05257	1.44675	1.52728	6.28792	2.01893	1.27147	7.90036	2.26388	1.44728	6.2618	1.03132	1.83791	4.02667	1.60572	0.947923	2.00342	0.566441	0.939115	5.86091	1.27744	1.59099	6.45839	2.0448	1.29252	2.77273	0.09909	1.7793
Chr08	101744194	101758030	CsTGY08G0001141	CsTGY08G0001141a	CsTGY08G0001141b	37.3425	28.3716	0.38452	28.018	19.5607	0.497054	19.395	14.623	0.384542	30.8869	20.9847	0.536463	6.12976	3.70428	0.599879	11.5659	3.1939	1.58315	4.3262	2.84945	0.468452	20.8445	14.782	0.468985	15.1889	8.86964	0.71394	3.77425	4.81643	-0.28486
Chr08	102046462	102051912	CsTGY08G0001147	CsTGY08G0001147a	CsTGY08G0001147b	11.4325	4.6018	1.15016	9.42854	6.49317	0.476888	4.37722	2.63554	0.564692	2.09626	1.24815	0.461794	0.463354	0.421102	0.0422687	1.13086	0.641549	0.376375	0	0.035875	-0.0508499	12.1902	9.64612	0.309137	4.61907	2.7689	0.57619	0.281658	0.090352	0.233217
Chr08	107283149	107285150	CsTGY08G0001181	CsTGY08G0001181a	CsTGY08G0001181b	2.07739	2.54397	-0.203659	2.32514	4.56694	-0.743471	11.3745	9.86856	0.187213	7.90483	7.42794	0.0794073	11.234	21.4763	-0.877513	13.3769	24.4815	-0.825701	9.48422	20.6186	-1.04405	3.66586	3.82826	-0.0493613	5.76802	12.8073	-1.02863	8.85954	19.1352	-1.03012
Chr08	112533908	112596554	CsTGY08G0001256	CsTGY08G0001256a	CsTGY08G0001256b	0.612689	2.84927	-1.25512	4.65012	6.56408	-0.420883	10.2778	8.10208	0.309219	4.72374	6.23912	-0.338856	2.16077	1.74263	0.204714	5.59838	3.09316	0.688898	5.1116	1.00276	1.60956	4.51542	6.348	-0.413882	3.00109	4.00261	-0.322287	1.4294	0.421043	0.773651
Chr08	112826853	112865442	CsTGY08G0001259	CsTGY08G0001259a	CsTGY08G0001259b	12.0317	2.14751	2.04974	25.833	18.5116	0.45968	51.4234	33.4207	0.606935	44.5705	29.8876	0.561073	28.2282	18.8121	0.560979	31.5788	20.6521	0.589428	24.5651	16.3473	0.559465	25.0592	16.6117	0.565257	30.7998	19.3407	0.644652	16.3189	11.203	0.505115
Chr08	117221145	117239066	CsTGY08G0001292	CsTGY08G0001292a	CsTGY08G0001292b	1.52156	4.53913	-1.13535	2.48358	4.9712	-0.77745	2.33925	6.29698	-1.12777	2.56255	4.73734	-0.687472	1.97545	3.80269	-0.690735	1.10804	2.7332	-0.824512	1.2001	0.928548	0.190057	1.07108	2.92935	-0.923911	1.47086	3.16908	-0.754716	0.597894	0.832275	-0.197464
Chr08	128550083	128555429	CsTGY08G0001387	CsTGY08G0001387a	CsTGY08G0001387b	48.7331	21.0578	1.17292	24.5491	8.80135	1.38222	12.3107	6.01801	0.923452	17.747	7.26753	1.18113	22.3704	10.5265	1.01972	20.9739	7.8026	1.31979	25.9416	9.7718	1.32257	32.9145	14.4362	1.13558	22.7348	9.86966	1.1267	30.4141	13.8567	1.0803
Chr08	128921543	128923683	CsTGY08G0001390	CsTGY08G0001390a	CsTGY08G0001390b	39.3846	14.9566	1.33966	43.7265	16.9636	1.31606	38.6099	11.8729	1.62153	31.6616	9.72587	1.6065	11.5605	3.17215	1.59003	20.7413	7.28711	1.3915	0.894636	0.379148	0.458143	37.3573	13.0803	1.44582	41.1921	12.9204	1.59977	2.93379	1.24823	0.807132
Chr08	130504326	130505672	CsTGY08G0001413	CsTGY08G0001413a	CsTGY08G0001413b	35.6791	17.1429	1.01556	52.7021	22.8641	1.17014	108.362	57.525	0.901983	110.05	60.8111	0.845279	63.0377	41.4957	0.591605	72.1464	50.4372	0.507976	7.41527	6.20976	0.223057	62.5468	31.6873	0.959087	65.3175	32.0561	1.00447	39.3276	28.59	0.44666
Chr08	133761151	133761626	CsTGY08G0001460	CsTGY08G0001460a	CsTGY08G0001460b	0	0.843932	-0.882785	2.76	0.627709	1.20789	4.26876	3.88772	0.108302	1.73311	0.230616	1.15116	2.95872	0.618698	1.2902	9.4572	3.12178	1.34316	16.9709	1.46107	2.8683	4.36765	2.09556	0.794089	6.00238	2.60729	0.956931	6.79823	2.16375	1.30151
Chr08	141514811	141525437	CsTGY08G0001562	CsTGY08G0001562a	CsTGY08G0001562b	9.38287	5.12124	0.76231	13.3111	7.42742	0.76397	21.0503	12.0908	0.752243	14.8563	8.40112	0.754151	19.1431	11.5259	0.685377	19.5006	8.93711	1.04477	21.2241	11.3376	0.84906	15.2967	8.11979	0.837512	17.5209	8.94585	0.896991	10.3243	6.92427	0.515071
Chr08	144889344	144917913	CsTGY08G0001595	CsTGY08G0001595a	CsTGY08G0001595b	1.52135	2.29302	-0.385215	2.09591	6.38035	-1.25332	5.9803	13.6662	-1.07114	2.39986	5.56999	-0.950416	24.4866	65.2321	-1.37779	13.9594	36.7795	-1.33655	56.8345	138.463	-1.26988	3.97398	9.70872	-1.10631	9.62014	25.2079	-1.3032	80.5627	177.226	-1.12773
Chr08	147805761	147816187	CsTGY08G0001615	CsTGY08G0001615a	CsTGY08G0001615b	75.9595	120.455	-0.658249	52.1304	92.0655	-0.808708	31.8429	59.0671	-0.870992	45.104	73.3299	-0.689053	64.0938	120.649	-0.902128	50.5862	89.012	-0.803132	71.9305	151.626	-1.06541	52.1006	97.8608	-0.89667	49.2497	85.5987	-0.78523	33.5899	62.2065	-0.869722
Chr08	147912144	147924449	CsTGY08G0001617	CsTGY08G0001617a	CsTGY08G0001617b	8.38249	16.3753	-0.888991	12.1202	28.5524	-1.17149	18.4113	40.8338	-1.10777	0	36.8234	-5.24121	32.2231	68.6055	-1.06702	20.921	50.4676	-1.23135	22.9079	60.0161	-1.3517	13.9504	31.2076	-1.10722	24.1416	48.6168	-0.980749	24.933	54.7047	-1.10301
Chr08	149152539	149162951	CsTGY08G0001642	CsTGY08G0001642a	CsTGY08G0001642b	13.0131	13.0246	-0.00117874	15.9188	0	4.08056	14.7258	0	3.97506	12.8392	0	3.79069	24.7028	0	4.68385	20.654	0	4.43656	26.0019	20.4686	0.330833	20.5799	15.4934	0.387799	17.2409	0	4.1891	18.3049	0	4.2709
Chr08	153700071	153714714	CsTGY08G0001693	CsTGY08G0001693a	CsTGY08G0001693b	8.26254	5.35143	0.544327	13.2278	8.92676	0.519317	13.8309	7.88726	0.738799	30.7967	16.4638	0.864511	14.3026	4.50962	1.47375	11.1397	6.26393	0.740908	5.12061	3.51679	0.438378	3.8938	1.80632	0.802276	4.17485	3.21029	0.2976	5.33519	3.01276	0.658791
Chr08	155495063	155499923	CsTGY08G0001724	CsTGY08G0001724a	CsTGY08G0001724b	9.4513	17.0506	-0.788364	16.6294	29.5703	-0.794147	17.579	47.8067	-1.3934	17.3545	32.8751	-0.884087	16.4427	33.105	-0.967364	12.3662	29.7114	-1.20018	3.90712	6.63963	-0.638626	13.9426	25.9504	-0.850871	16.8762	31.6351	-0.868387	5.26999	9.51344	-0.7457
Chr08	156599245	156608189	CsTGY08G0001740	CsTGY08G0001740a	CsTGY08G0001740b	6.8271	11.4471	-0.669263	8.41315	11.0641	-0.357973	6.90444	15.9229	-1.09824	5.77275	13.98	-1.14523	5.20262	7.67513	-0.484008	4.238	10.5341	-1.13882	2.47018	2.44556	0.0102687	3.22175	8.80846	-1.21619	3.37799	7.25612	-0.915196	1.74642	2.2666	-0.250236
Chr08	157318414	157321036	CsTGY08G0001750	CsTGY08G0001750a	CsTGY08G0001750b	1.82946	5.17972	-1.12702	2.67888	8.12318	-1.31027	5.78414	14.1254	-1.15673	5.33801	13.8475	-1.22812	0	0.985537	-0.989529	0.605387	3.07773	-1.34485	0.592153	0.455252	0.12971	0	0.845355	-0.883898	0.48785	1.97727	-1.00076	0.377671	1.89387	-1.07077
Chr08	157963032	157967367	CsTGY08G0001756	CsTGY08G0001756a	CsTGY08G0001756b	0	2.14177	-1.65158	0	7.09702	-3.01739	0	7.76958	-3.13251	0	1.33473	-1.22326	0	0.903911	-0.928966	0	2.34398	-1.74156	0	0.612063	-0.688908	0	1.51136	-1.32847	0	1.99322	-1.5817	0	0.26351	-0.337437
Chr08	157972201	157976863	CsTGY08G0001757	CsTGY08G0001757a	CsTGY08G0001757b	0.217738	3.53635	-1.89733	0.911498	5.20484	-1.69869	2.27482	11.4817	-1.93033	1.05513	7.70209	-2.08213	0.368894	2.30451	-1.27143	0.450622	2.90109	-1.4272	0.109948	1.09481	-0.916324	0.380991	2.63487	-1.3962	0.427904	3.74426	-1.73228	0.09747	0.836542	-0.74281
Chr08	161512906	161583683	CsTGY08G0001797	CsTGY08G0001797a	CsTGY08G0001797b	5.15956	11.6662	-1.04008	4.57268	12.4473	-1.27087	10.5126	18.8879	-0.788676	11.6597	18.9342	-0.654998	6.53208	8.96753	-0.404188	6.92149	11.3563	-0.641399	3.44381	5.62489	-0.576099	5.61349	8.51368	-0.524591	3.56339	12.0859	-1.51983	2.35431	3.56607	-0.444937
Chr08	162456060	162465257	CsTGY08G0001815	CsTGY08G0001815a	CsTGY08G0001815b	6.1373	9.98112	-0.621575	7.44614	11.6515	-0.582943	5.7991	17.513	-1.44512	6.3256	15.9521	-1.21045	8.92482	19.549	-1.04996	5.31588	12.7782	-1.12533	5.38576	17.2694	-1.5165	5.54552	13.1427	-1.11148	7.08546	10.3538	-0.489776	4.18387	0.402484	1.88604
Chr08	164002066	164008627	CsTGY08G0001845	CsTGY08G0001845a	CsTGY08G0001845b	15.8451	3.29995	1.96994	2.30478	8.64447	-1.54515	9.30533	15.9177	-0.715142	3.20716	11.0139	-1.51378	0.585362	12.7485	-3.11639	2.0685	10.1819	-1.86556	0.358227	17.5981	-3.77536	2.32425	19.87	-2.65033	9.61233	15.4698	-0.634078	5.36928	41.8984	-2.75172
Chr08	164348428	164354783	CsTGY08G0001851	CsTGY08G0001851a	CsTGY08G0001851b	2.22221	4.52072	-0.776804	3.33289	8.11961	-1.07364	4.13454	7.84666	-0.784899	2.74522	7.18904	-1.12865	10.1428	30.4019	-1.49474	8.46593	18.3789	-1.03367	6.00111	14.0358	-1.10274	3.27668	6.2097	-0.753448	4.8294	7.78546	-0.59177	3.44573	8.59906	-1.11047
Chr08	167202840	167208023	CsTGY08G0001905	CsTGY08G0001905a	CsTGY08G0001905b	10.6303	20.5614	-0.890563	6.46899	14.3127	-1.03574	5.62263	25.2325	-1.98588	6.51487	28.7031	-1.98279	3.27627	10.035	-1.36766	5.02273	17.3553	-1.60771	0	13.0606	-3.81359	16.7787	30.7793	-0.837939	0	11.5443	-3.64896	0.90042	1.83852	-0.578821
Chr08	167327025	167332481	CsTGY08G0001908	CsTGY08G0001908a	CsTGY08G0001908b	38.5448	76.4648	-0.970054	34.2808	67.8452	-0.964473	16.9071	55.733	-1.66366	25.9785	48.6314	-0.879441	15.2504	32.936	-1.06234	14.9447	41.5801	-1.4171	8.63065	33.4754	-1.83986	29.3939	68.577	-1.19483	17.1615	79.7493	-2.15257	14.5512	34.3421	-1.18436
Chr08	167490399	167501420	CsTGY08G0001913	CsTGY08G0001913a	CsTGY08G0001913b	8.99924	18.2094	-0.941923	6.83533	18.7095	-1.33083	7.53541	15.0318	-0.909401	5.31053	18.752	-1.64616	3.88268	10.0181	-1.17413	4.94722	10.1769	-0.91023	2.37885	6.61365	-1.17206	3.01465	13.2401	-1.82661	4.7017	11.4822	-1.13041	2.41514	5.17211	-0.853819
Chr08	168601037	168602073	CsTGY08G0001929	CsTGY08G0001929a	CsTGY08G0001929b	0	0.282961	-0.359477	0	0.429594	-0.515605	0	0.208319	-0.273001	0.264315	0.283663	-0.0219106	2.6222	6.8908	-1.12331	1.77042	3.88362	-0.817848	1.95846	3.43436	-0.583882	0.661066	1.57961	-0.635045	1.28506	2.20781	-0.48936	1.62055	3.69206	-0.840354
Chr08	168622541	168623157	CsTGY08G0001931	CsTGY08G0001931a	CsTGY08G0001931b	8.20458	11.1446	-0.399889	17.1078	22.5144	-0.376939	18.3279	29.7563	-0.6702	47.3646	62.8599	-0.400959	5.98307	8.59576	-0.458536	14.2081	23.6834	-0.6987	4.31066	11.0334	-1.18009	11.9251	18.1516	-0.567289	12.2936	13.1946	-0.0946134	2.43397	4.47384	-0.672678
Chr08	168798504	168801421	CsTGY08G0001938	CsTGY08G0001938a	CsTGY08G0001938b	7.90609	16.3414	-0.961353	11.6292	25.8564	-1.0885	12.202	27.0487	-1.08718	9.51523	23.6011	-1.22625	6.26694	9.02598	-0.464322	6.92081	12.4828	-0.767405	1.20575	2.16226	-0.519685	7.44928	10.9108	-0.495364	6.43401	13.8488	-0.998135	4.71808	8.92694	-0.795818
Chr08	176618825	176620233	CsTGY08G0002029	CsTGY08G0002029a	CsTGY08G0002029b	221.071	77.6508	1.49749	185.206	67.1276	1.45059	143.082	62.2501	1.18775	193.185	93.169	1.04411	63.4747	28.6261	1.12187	112.163	48.4985	1.19295	77.4159	44.2551	0.793065	101.54	39.4518	1.34191	114.889	45.4495	1.31901	67.9928	27.6656	1.26713
Chr08	179102651	179109319	CsTGY08G0002087	CsTGY08G0002087a	CsTGY08G0002087b	20.0025	24.1525	-0.26014	9.23407	9.5661	-0.0460632	7.15271	8.64416	-0.242376	18.1771	20.9944	-0.197749	7.47879	10.2352	-0.406096	3.97241	13.5771	-1.55168	10.3397	17.5435	-0.709531	35.2194	48.0063	-0.436207	10.5977	13.6783	-0.339849	10.3	12.697	-0.277541
Chr08	179206323	179215031	CsTGY08G0002091	CsTGY08G0002091a	CsTGY08G0002091b	19.0743	6.97239	1.33226	33.3499	16.5646	0.967638	36.1103	21.0009	0.754253	48.1948	22.6622	1.05592	54.0396	27.8989	0.929456	46.3768	28.4642	0.685216	54.9053	30.4569	0.829608	25.3351	15.6038	0.665474	47.1358	27.8223	0.739924	39.6096	19.8072	0.964737
Chr08	182825362	182836429	CsTGY08G0002151	CsTGY08G0002151a	CsTGY08G0002151b	6.91822	1.88307	1.45757	12.4962	8.1812	0.5558	24.177	18.7408	0.350923	12.0256	5.51984	0.998443	20.3012	16.2622	0.303316	26.4726	14.4811	0.827485	25.3417	16.3811	0.599831	26.2973	21.0935	0.305136	18.2881	13.9554	0.367041	16.8021	10.0991	0.681607
Chr08	182871303	182880322	CsTGY08G0002154	CsTGY08G0002154a	CsTGY08G0002154b	97.0907	38.3934	1.31616	57.6056	4.56478	3.39664	18.0677	6.09139	1.42699	39.2536	6.29432	2.46427	9.19565	5.84638	0.57454	13.5245	4.0519	1.52359	7.3992	1.71052	1.63168	36.253	9.76701	1.79074	26.3634	8.94922	1.45959	8.78798	3.19826	1.22122
Chr08	183256022	183259947	CsTGY08G0002172	CsTGY08G0002172a	CsTGY08G0002172b	0.387361	5.64267	-2.25942	0	8.2473	-3.20903	0.849301	14.1053	-3.03	6.25821	9.15335	-0.484269	0.638703	11.5685	-2.93918	9.49296	12.681	-0.382747	21.117	26.2778	-0.30257	7.2022	12.4026	-0.708427	0	10.2379	-3.4903	7.06701	12.4758	-0.740266
Chr08	183271568	183277303	CsTGY08G0002173	CsTGY08G0002173a	CsTGY08G0002173b	13.6177	30.4356	-1.10469	26.962	41.8069	-0.614377	29.624	43.7049	-0.545771	36.7506	58.1722	-0.648419	17.8221	24.6194	-0.444814	15.0024	30.2784	-0.966875	7.46713	10.2139	-0.405339	16.4731	33.4979	-0.981372	19.1325	31.1072	-0.673373	7.57548	10.3553	-0.405071
Chr08	191866272	191871359	CsTGY08G0002273	CsTGY08G0002273a	CsTGY08G0002273b	11.2383	5.68161	0.873136	15.8581	8.12882	0.884944	17.9976	11.7671	0.573389	14.9048	7.67735	0.87414	20.5527	11.2533	0.814693	19.5553	10.1201	0.886335	15.0892	6.46979	1.10695	14.7677	9.15134	0.635302	14.2201	7.28183	0.877956	8.23193	3.76011	0.955637
Chr08	192039563	192046476	CsTGY08G0002277	CsTGY08G0002277a	CsTGY08G0002277b	0.754399	0.818181	-0.0515189	1.81903	2.63214	-0.365619	4.30266	3.992	0.0870981	2.51643	2.6179	-0.0410415	0.759442	3.97149	-1.49856	2.39953	4.75012	-0.758257	3.30796	13.3236	-1.73332	2.21448	3.21102	-0.389586	2.44163	3.95765	-0.526563	0.624798	2.18193	-0.96964
Chr08	192069498	192083619	CsTGY08G0002279	CsTGY08G0002279a	CsTGY08G0002279b	37.3664	0	5.26177	35.4928	22.8398	0.614237	38.4943	0	5.30357	44.533	0	5.50884	36.0557	0	5.21162	38.9908	0	5.3216	32.8652	0	5.08173	27.0824	15.3075	0.784128	33.8004	22.6204	0.559072	20.7156	0	4.44066
Chr08	193153478	193155376	CsTGY08G0002294	CsTGY08G0002294a	CsTGY08G0002294b	113.007	81.8039	0.461347	90.6127	59.0906	0.608408	93.1015	57.4623	0.686711	103.694	59.3124	0.795653	53.059	26.2063	0.990594	81.9341	39.1368	1.04704	45.28	21.6617	1.03013	92.2522	55.5764	0.720939	87.5651	52.884	0.716883	46.0481	25.3397	0.8369
Chr08	193259713	193262899	CsTGY08G0002300	CsTGY08G0002300a	CsTGY08G0002300b	462.162	259.19	0.831952	321.676	180.363	0.831206	377.335	205.673	0.872319	654.038	339.395	0.944371	40.1392	18.2106	1.09861	91.8038	47.1563	0.946457	19.8347	10.7024	0.832185	161.174	87.1956	0.878762	151.625	77.218	0.964414	60.4032	32.3564	0.880349
Chr08	193618098	193619705	CsTGY08G0002308	CsTGY08G0002308a	CsTGY08G0002308b	0.108275	0	0.148316	0	0	0	1.11514	0.431976	0.562746	0.358212	0	0.441709	2.06658	1.07996	0.560074	1.62967	0	1.39488	15.4327	0	4.0385	0.887256	0.649831	0.193972	2.58365	0.965412	0.866597	35.3275	9.82832	1.74625
Chr08	199958775	199962194	CsTGY08G0002347	CsTGY08G0002347a	CsTGY08G0002347b	0.510153	0	0.594695	0	0	0	0.408046	0.317094	0.0963362	0.699237	0.22916	0.467214	1.1256	0.690941	0.330041	0.814407	0	0.859498	5.32504	2.00916	1.07172	0.678388	0.568337	0.0978407	2.0649	0.860125	0.720441	3.04113	1.80635	0.526062
Chr08	200229874	200237114	CsTGY08G0002350	CsTGY08G0002350a	CsTGY08G0002350b	12.1143	31.7684	-1.32117	18.9821	35.7214	-0.877915	29.5725	54.1072	-0.850008	21.379	46.0778	-1.0729	43.3227	102.776	-1.22736	44.6278	102.814	-1.18602	81.6525	148.919	-0.85905	35.6668	64.8082	-0.843795	38.7987	75.8799	-0.949885	50.3177	124.837	-1.29403
Chr08	203157882	203159689	CsTGY08G0002399	CsTGY08G0002399a	CsTGY08G0002399b	0.110008	16.3263	-3.96432	0.066995	10.4195	-3.41987	0.116442	8.3696	-3.06908	0.15859	8.42385	-3.02395	0.672598	2.34535	-1.00007	0.296832	3.95534	-1.93399	0.706656	2.08525	-0.854215	0.646783	7.39002	-2.34902	0.419252	9.01786	-2.81937	0.065074	5.99834	-2.71606
Chr08	203332262	203342965	CsTGY08G0002408	CsTGY08G0002408a	CsTGY08G0002408b	1.61943	6.4446	-1.50694	5.81201	8.22437	-0.437372	9.67935	13.0314	-0.39384	9.5651	13.8661	-0.492723	4.84585	4.87765	-0.00782688	4.40711	7.16452	-0.59451	3.30702	4.29338	-0.2975	4.42234	5.67646	-0.30017	6.1181	6.23711	-0.0239219	3.12029	3.82975	-0.229202
Chr08	204324501	204336391	CsTGY08G0002434	CsTGY08G0002434a	CsTGY08G0002434b	0.379509	16.7268	-3.6837	14.8578	18.3542	-0.287455	17.6661	22.4481	-0.329056	18.1921	24.4316	-0.406105	6.21969	7.56486	-0.246493	4.35517	13.1953	-1.40641	3.77766	4.35988	-0.165894	1.30059	7.33262	-1.85676	7.64981	9.86329	-0.328721	2.16115	2.6119	-0.192307
Chr08	205070030	205083971	CsTGY08G0002453	CsTGY08G0002453a	CsTGY08G0002453b	0	0	0	0	26.5849	-4.78581	0	42.3854	-5.43914	0	28.6402	-4.88949	0	69.3679	-6.13685	0	58.1582	-5.88651	0	64.6472	-6.03666	0	20.401	-4.4196	0	29.9857	-4.95353	0	20.2095	-4.40664
Chr08	206606004	206611311	CsTGY08G0002493	CsTGY08G0002493a	CsTGY08G0002493b	26.8392	11.7999	1.12099	36.2127	17.7815	0.986481	37.1576	23.465	0.64125	36.76	22.4049	0.690046	25.3056	16.518	0.586533	30.4558	19.7107	0.602951	31.208	16.129	0.910979	21.5595	13.2222	0.665589	28.0142	15.4134	0.821885	16.4986	7.97357	0.963485
Chr08	209241069	209243278	CsTGY08G0002563	CsTGY08G0002563a	CsTGY08G0002563b	79.223	5.68166	3.58574	56.9713	16.7732	1.70564	41.0385	9.41761	2.01269	81.7476	13.742	2.48878	14.9121	0.156343	3.78248	21.6082	7.69211	1.37907	6.40517	3.49539	0.720086	29.6289	8.29132	1.72094	19.1986	5.21369	1.70073	6.83175	1.7981	1.48489
Chr08	209292798	209299358	CsTGY08G0002567	CsTGY08G0002567a	CsTGY08G0002567b	0.402062	0.223477	0.196563	0.522273	0.280961	0.249001	0.804107	0.442912	0.322302	0.539246	0.209193	0.348179	1.96262	0.692359	0.80784	1.64726	0.896959	0.480814	9.26391	3.51613	1.18442	1.95096	0.942176	0.603509	1.73057	0.731534	0.657153	1.43891	0.687242	0.53157
Chr08	211522714	211559056	CsTGY08G0002610	CsTGY08G0002610a	CsTGY08G0002610b	10.6069	6.11646	0.705753	12.3914	4.21554	1.36042	11.5834	7.1466	0.62725	12.0093	6.20562	0.852347	13.7512	7.04859	0.874023	12.5262	6.77808	0.798271	10.2171	5.28625	0.835433	11.4891	6.90004	0.660736	10.328	6.64723	0.566883	6.90269	3.23392	0.900348
Chr08	214759640	214778025	CsTGY08G0002647	CsTGY08G0002647a	CsTGY08G0002647b	11.2208	6.8371	0.640943	20.5738	11.6129	0.774374	45.3377	24.1122	0.883799	27.1811	15.8767	0.739692	56.238	28.0963	0.976139	48.5232	25.9079	0.880073	58.1203	28.4025	1.00772	32.1648	21.5795	0.554642	35.6507	18.643	0.899827	15.1763	5.85137	1.23941
Chr09	764517	784183	CsTGY09G0000033	CsTGY09G0000033a	CsTGY09G0000033b	5.49644	0.084926	2.58205	7.16181	24.5976	-1.64904	9.63581	29.4269	-1.51642	7.36744	23.4489	-1.54691	14.1685	46.2092	-1.63799	16.6171	60.3554	-1.80021	23.3673	86.0952	-1.83765	7.51244	26.5598	-1.69492	12.4997	45.3619	-1.78001	14.9005	51.3414	-1.71888
Chr09	1096833	1098579	CsTGY09G0000045	CsTGY09G0000045a	CsTGY09G0000045b	15.4117	0	4.03665	7.88284	1.08048	2.09411	7.22766	0	3.04048	14.8882	0	3.98989	0.794761	0	0.843792	0.61864	0	0.694782	0	0	0	6.89119	0	2.98024	2.12978	0	1.64606	0	0	0
Chr09	2174447	2182671	CsTGY09G0000078	CsTGY09G0000078a	CsTGY09G0000078b	3.70291	1.76058	0.76858	3.42385	2.23487	0.451597	5.52	2.9168	0.735197	6.07909	3.55546	0.635966	3.59487	2.32781	0.465449	7.19276	2.48366	1.23375	5.87709	2.79955	0.85597	4.21692	1.92729	0.833634	2.61395	1.29491	0.65514	3.54314	0.76331	1.3654
Chr09	2942423	2946155	CsTGY09G0000102	CsTGY09G0000102a	CsTGY09G0000102b	2.82379	2.34214	0.194232	3.47387	1.71781	0.71908	3.2157	3.67016	-0.147697	2.47473	2.04993	0.188126	4.01021	3.99161	0.00536672	4.88127	3.06756	0.531963	5.16844	1.71175	1.18568	4.8556	5.76212	-0.207658	3.81629	3.00133	0.267443	3.55894	2.22287	0.50035
Chr09	4918565	4924921	CsTGY09G0000144	CsTGY09G0000144a	CsTGY09G0000144b	13.6229	5.42929	1.1855	17.6005	11.7959	0.539662	14.8141	9.68647	0.565431	11.3477	6.21393	0.775385	22.2807	6.13238	1.70668	19.6335	8.97971	1.04792	14.5199	7.82952	0.813715	19.7177	12.1049	0.660759	20.3623	13.3091	0.578132	17.5387	13.1362	0.391142
Chr09	5800540	5802419	CsTGY09G0000178	CsTGY09G0000178a	CsTGY09G0000178b	22.0576	4.47189	2.07513	26.9981	13.7919	0.920522	61.6264	31.4242	0.949701	37.4183	15.9358	1.18171	51.1638	19.8868	1.32046	44.5857	18.7153	1.20927	39.8336	16.0682	1.25845	62.9327	18.7908	1.69173	54.5393	24.9932	1.09537	30.4007	13.192	1.14572
Chr09	5885873	5888171	CsTGY09G0000180	CsTGY09G0000180a	CsTGY09G0000180b	43.3345	26.652	0.681046	24.1793	13.6723	0.779142	32.8922	20.5061	0.656208	33.2889	19.6988	0.728192	26.1047	12.3733	1.01918	35.0869	19.0112	0.850669	49.6841	32.0804	0.615556	43.6843	26.9784	0.675452	35.9815	20.3888	0.789952	40.1559	22.9975	0.778216
Chr09	6655124	6656449	CsTGY09G0000201	CsTGY09G0000201a	CsTGY09G0000201b	18.5411	6.43072	1.39494	10.5168	4.94923	0.952963	12.9284	4.22137	1.41553	16.8769	4.07036	1.81794	3.6769	0	2.22555	8.86462	0	3.30226	2.4654	1.25223	0.621669	13.5135	5.59745	1.13742	11.5879	2.60172	1.80528	4.20316	1.16984	1.2618
Chr09	6761496	6767613	CsTGY09G0000207	CsTGY09G0000207a	CsTGY09G0000207b	17.8201	10.5109	0.709266	20.6231	6.89313	1.4539	27.9426	10.6553	1.31221	19.8875	6.02137	1.57282	39.5332	14.4757	1.3891	30.0418	12.7465	1.17515	35.8434	11.5812	1.55014	25.3467	10.0894	1.24844	28.5499	10.8046	1.3238	24.8852	8.35168	1.46883
Chr09	6837303	6838209	CsTGY09G0000209	CsTGY09G0000209a	CsTGY09G0000209b	4.27264	1.7208	0.954495	4.9406	3.02212	0.562653	11.8711	0.837091	2.80864	3.46619	1.27988	0.970088	93.8024	38.5023	1.26298	26.3391	12.0581	1.06601	107.832	56.2966	0.925579	13.1461	6.59565	0.897161	37.5429	18.5825	0.976904	145.955	71.7362	1.01463
Chr09	6933625	6937672	CsTGY09G0000216	CsTGY09G0000216a	CsTGY09G0000216b	75.6691	43.6511	0.779948	66.2355	38.3639	0.77235	73.7489	40.5112	0.848549	80.2894	46.5872	0.772496	98.9302	48.5787	1.0112	95.5761	65.1413	0.546115	63.8386	47.3966	0.421947	97.8828	60.9128	0.675481	77.2807	48.3166	0.666584	67.9243	41.155	0.709309
Chr09	7129727	7130210	CsTGY09G0000225	CsTGY09G0000225a	CsTGY09G0000225b	10.2518	4.4877	1.03588	7.93212	1.84739	1.64936	7.12015	1.45128	1.72797	3.51442	0.569881	1.52389	11.6015	3.68968	1.42603	5.09227	1.67901	1.18528	5.2024	2.2366	0.938346	16.1304	4.2312	1.71134	9.25151	2.94828	1.37654	11.8637	2.81114	1.75501
Chr09	7437712	7438350	CsTGY09G0000230	CsTGY09G0000230a	CsTGY09G0000230b	72.0371	28.6293	1.3016	83.6482	36.2584	1.18391	37.4002	18.5219	0.97602	39.3408	18.1754	1.07298	71.0216	29.6907	1.23063	53.4556	23.2798	1.16532	8.61538	1.55659	1.91112	31.6966	13.7802	1.14548	53.1169	20.2719	1.34713	17.0706	7.81255	1.03602
Chr09	7652334	7654085	CsTGY09G0000237	CsTGY09G0000237a	CsTGY09G0000237b	1.97252	0.576918	0.91458	3.10633	1.08126	0.980391	16.1323	2.93105	2.12373	8.98728	2.31356	1.59171	15.2411	2.81921	2.08831	22.5005	4.98858	1.9724	34.0006	6.81754	2.16259	33.3052	8.97957	1.78138	16.1802	4.69311	1.59346	27.1054	5.52287	2.10727
Chr09	8080625	8089880	CsTGY09G0000248	CsTGY09G0000248a	CsTGY09G0000248b	33.5302	0	5.10979	41.1671	25.1639	0.688539	46.3865	20.2241	1.15877	41.0224	20.1758	0.988743	30.2359	15.0406	0.961476	26.2228	12.7489	0.985499	22.9879	11.7257	0.914557	37.6047	19.8786	0.88675	38.805	15.5276	1.26807	14.4965	0.536004	3.33469
Chr09	8341895	8376444	CsTGY09G0000256	CsTGY09G0000256a	CsTGY09G0000256b	2.66454	0.792907	1.03133	3.80974	1.78245	0.789605	5.33794	1.93883	1.10877	3.50677	2.20579	0.491415	1.41303	0.44971	0.735082	1.72643	0.958923	0.47695	0.948717	0.560748	0.320287	1.31467	0.595842	0.536489	2.91569	1.23657	0.807979	1.57247	0.600107	0.684985
Chr09	8399488	8408870	CsTGY09G0000258	CsTGY09G0000258a	CsTGY09G0000258b	7.74527	0	3.1285	11.8309	0	3.68155	18.4007	2.20153	2.59928	14.5362	0	3.95756	7.1548	0.794032	2.18444	8.66224	0.592089	2.60144	7.72156	3.54751	0.93951	12.0305	0	3.70382	11.1293	0.808184	2.74589	6.3005	0	2.86799
Chr09	9086521	9093967	CsTGY09G0000274	CsTGY09G0000274a	CsTGY09G0000274b	88.6176	42.4313	1.04505	82.3948	52.6616	0.636067	129.487	84.1429	0.615953	105.108	60.7963	0.779937	228.763	133.284	0.774857	155.889	98.8484	0.651932	223.782	134.383	0.731474	154.877	86.453	0.833829	198.428	105.294	0.907816	205.155	124.172	0.719816
Chr09	9780172	9783688	CsTGY09G0000291	CsTGY09G0000291a	CsTGY09G0000291b	6.78384	3.137	0.911895	8.56254	1.91782	1.7125	6.95723	3.68427	0.764442	7.39592	2.29144	1.35097	12.0891	2.74049	1.80707	23.0102	5.0279	1.99392	12.6955	5.07265	1.17331	9.07256	3.17237	1.27149	12.8857	2.74309	1.8913	6.21827	1.71397	1.41125
Chr09	11026957	11030269	CsTGY09G0000320	CsTGY09G0000320a	CsTGY09G0000320b	5.29189	3.05505	0.633775	4.09339	2.70304	0.459917	4.45199	2.30282	0.723082	3.61029	1.8337	0.702169	4.98968	1.03277	1.55903	4.83752	2.47075	0.750108	6.03498	2.49926	1.0075	5.23452	2.82842	0.703532	4.16791	3.19496	0.300926	5.79701	1.84696	1.25548
Chr09	13238375	13245139	CsTGY09G0000364	CsTGY09G0000364a	CsTGY09G0000364b	0.522343	0	0.606293	0.732529	0.062474	0.705452	2.84977	0	1.94477	0.604017	0	0.681689	13.4453	1.34804	2.62107	15.0619	2.0087	2.41643	49.1338	8.05697	2.46868	2.83745	0.163352	1.72186	16.4288	2.35428	2.3774	26.1292	2.70567	2.87204
Chr09	13254263	13259076	CsTGY09G0000366	CsTGY09G0000366a	CsTGY09G0000366b	14.9347	6.24372	1.13737	11.3077	7.32535	0.563984	10.1727	5.00982	0.894583	8.27919	6.01049	0.404483	12.6464	10.5148	0.245028	13.8583	9.9407	0.441563	9.2988	5.88759	0.580404	8.16008	6.9352	0.207095	12.2446	7.28524	0.676792	12.707	8.33032	0.554917
Chr09	14407564	14418673	CsTGY09G0000387	CsTGY09G0000387a	CsTGY09G0000387b	0.888954	0.239351	0.608003	1.73791	0.340919	1.02985	5.11554	1.17362	1.49238	2.40779	0.56611	1.12165	1.45251	0.297737	0.91826	2.15939	0.405687	1.16837	1.68504	0.473794	0.865407	1.17961	0.191444	0.871356	1.66339	0.434878	0.892337	0.667921	0.186681	0.491119
Chr09	15521038	15527373	CsTGY09G0000421	CsTGY09G0000421a	CsTGY09G0000421b	9.8092	0	3.43419	17.6757	7.96305	1.0591	22.5815	10.3101	1.06004	22.7252	11.681	0.903756	60.957	31.4337	0.933772	32.8903	14.7472	1.10577	29.599	11.5627	1.28434	22.1501	10.3992	1.02208	31.2296	15.8509	0.935566	27.3875	13.8424	0.935534
Chr09	15597586	15601669	CsTGY09G0000424	CsTGY09G0000424a	CsTGY09G0000424b	16.766	7.11705	1.1301	20.3084	0	4.41335	21.433	6.70015	1.54267	24.9479	10.7214	1.14647	14.6461	0	3.96773	13.2307	3.76906	1.57723	4.99852	2.1106	0.947414	20.6223	7.3067	1.38017	14.7593	4.16436	1.60954	6.00981	2.38783	1.04902
Chr09	16423030	16432113	CsTGY09G0000444	CsTGY09G0000444a	CsTGY09G0000444b	11.8869	5.49979	0.987437	15.1523	7.90539	0.85899	21.1584	9.6908	1.05149	17.6833	10.7519	0.668858	17.3007	8.80551	0.900235	18.349	10.8583	0.706366	18.2798	8.66934	0.9956	21.1949	11.0177	0.885068	15.8249	7.89407	0.919682	12.8502	6.40665	0.903011
Chr09	16732298	16733398	CsTGY09G0000455	CsTGY09G0000455a	CsTGY09G0000455b	16.2962	9.13519	0.771081	10.1626	12.0544	-0.225864	17.2259	10.2767	0.692642	16.8968	10.6295	0.621906	6.21968	1.61917	1.46283	6.05495	3.62281	0.609868	1.12672	0.51249	0.491704	8.4349	4.91465	0.673715	8.50047	4.75503	0.723175	1.61658	0.579429	0.728281
Chr09	16753973	16759446	CsTGY09G0000457	CsTGY09G0000457a	CsTGY09G0000457b	5.03467	11.9946	-1.10656	4.87966	7.35584	-0.507053	2.55467	3.45518	-0.325767	3.57864	5.28666	-0.457374	3.13788	6.25594	-0.810271	1.86385	3.99876	-0.803615	1.20067	1.60039	-0.240791	2.6331	4.95858	-0.713768	10.814	18.4162	-0.716755	2.03298	5.39843	-1.07698
Chr09	17551382	17552401	CsTGY09G0000488	CsTGY09G0000488a	CsTGY09G0000488b	5.82888	2.67619	0.893437	3.21123	1.73767	0.621296	4.1896	0	2.37562	3.3381	1.45266	0.822718	10.8417	3.77467	1.31041	10.4619	3.2136	1.44372	17.2709	6.63776	1.25832	2.73636	0.708524	1.12888	5.17568	2.18241	0.956477	13.6318	3.35094	1.74971
Chr09	17578811	17580303	CsTGY09G0000489	CsTGY09G0000489a	CsTGY09G0000489b	0.812676	1.22191	-0.293681	0.563529	1.20757	-0.497651	0.948508	2.55678	-0.868204	0.640522	1.34506	-0.515469	1.88194	4.97371	-1.05159	2.27656	4.92507	-0.854648	3.71917	9.73976	-1.18636	0.102899	0.154084	-0.0654476	0.923363	2.70038	-0.944044	1.09306	1.42372	-0.211615
Chr09	18820190	18822408	CsTGY09G0000511	CsTGY09G0000511a	CsTGY09G0000511b	10.6474	6.63622	0.609082	27.6578	18.0881	0.586254	62.2898	40.5957	0.605537	53.9782	37.9075	0.498812	14.8981	0	3.99078	30.5422	21.7581	0.470904	45.3375	27.7289	0.689679	7.14931	3.8215	0.757196	16.1996	10.8153	0.541725	16.2066	0	4.10489
Chr09	20072366	20074015	CsTGY09G0000537	CsTGY09G0000537a	CsTGY09G0000537b	2.61671	6.21947	-0.997215	22.3667	49.2489	-1.10464	44.7677	92.391	-1.02895	39.1134	87.462	-1.14097	25.9444	65.5224	-1.30386	31.1055	72.0706	-1.18647	5.39094	12.9927	-1.13057	5.61991	11.578	-0.926021	9.12793	20.3535	-1.07614	32.5808	66.7917	-1.01347
Chr09	20086419	20099723	CsTGY09G0000538	CsTGY09G0000538a	CsTGY09G0000538b	0	9.08523	-3.33417	10.0327	9.67664	0.0473328	0	10.7699	-3.55703	21.8185	12.0736	0.803544	13.1348	23.0324	-0.765722	0	21.4199	-4.48671	0	15.2294	-4.02053	6.32873	12.6117	-0.893211	9.41252	19.0554	-0.945672	0	6.57976	-2.92215
Chr09	20181489	20196794	CsTGY09G0000542	CsTGY09G0000542a	CsTGY09G0000542b	1.31539	8.0126	-1.96069	5.38304	10.1006	-0.798319	6.61454	12.2026	-0.793998	0.252708	9.62581	-3.08445	2.37887	6.36711	-1.12456	2.90624	10.5095	-1.55897	1.7568	7.67705	-1.65421	0.326052	8.65507	-2.86415	2.9459	8.51004	-1.2691	0.387662	4.67939	-2.03308
Chr09	24537345	24546297	CsTGY09G0000591	CsTGY09G0000591a	CsTGY09G0000591b	7.23763	15.1874	-0.974567	3.61186	8.92684	-1.10599	6.66071	12.4706	-0.814268	5.93184	12.6929	-0.982114	8.29543	16.3623	-0.901362	8.71987	20.0816	-1.11697	12.1932	28.8979	-1.18024	8.51399	16.6894	-0.894767	7.62537	14.0783	-0.805814	13.548	24.0091	-0.781629
Chr09	24555626	24562445	CsTGY09G0000592	CsTGY09G0000592a	CsTGY09G0000592b	0.874626	3.91448	-1.39044	2.80433	8.27483	-1.28568	6.17803	17.8475	-1.39272	4.18304	12.5519	-1.38663	1.53578	5.78186	-1.41925	1.88953	7.36358	-1.53328	2.72593	6.31352	-0.972966	1.79522	4.90801	-1.07971	2.00648	6.36482	-1.29258	0.62291	2.04088	-0.905908
Chr09	24606546	24624529	CsTGY09G0000596	CsTGY09G0000596a	CsTGY09G0000596b	3.43669	12.7191	-1.62863	5.57864	18.2949	-1.55236	1.01672	26.8128	-3.78566	3.63416	18.1418	-2.04635	0.484251	2.88257	-1.38727	1.44377	4.5044	-1.17148	0.29608	0.828452	-0.496468	1.66152	9.58393	-1.99155	1.9677	5.68255	-1.17105	0.303111	0.799089	-0.465307
Chr09	27533399	27559681	CsTGY09G0000656	CsTGY09G0000656a	CsTGY09G0000656b	33.5903	70.3358	-1.04426	28.6797	58.7862	-1.01033	42.5565	74.2241	-0.788307	45.7315	87.2302	-0.916878	30.8215	43.2005	-0.474061	30.1572	45.3533	-0.573106	28.2939	31.3274	-0.142157	46.6301	93.4186	-0.987199	41.5264	73.7429	-0.813578	24.7474	25.9455	-0.0656198
Chr09	28425195	28426174	CsTGY09G0000673	CsTGY09G0000673a	CsTGY09G0000673b	11.1955	32.5637	-1.46055	13.8654	31.6663	-1.13584	24.1688	39.4646	-0.685024	24.0186	49.0677	-1.00088	22.3395	35.9893	-0.664335	30.5711	54.1475	-0.804691	27.3941	29.3006	-0.0937511	38.6459	81.2285	-1.05247	28.8527	56.1299	-0.936382	31.6713	43.3281	-0.4402
Chr09	28571292	28581897	CsTGY09G0000676	CsTGY09G0000676a	CsTGY09G0000676b	26.8928	76.3416	-1.47135	29.581	59.049	-0.973505	32.5614	77.2691	-1.22164	30.78	86.4496	-1.46033	6.36901	15.866	-1.19458	10.1169	19.1073	-0.854964	5.56171	10.7202	-0.836851	10.7548	26.8812	-1.24604	16.1878	41.4782	-1.30534	4.41583	6.84234	-0.534101
Chr09	39345459	39347071	CsTGY09G0000885	CsTGY09G0000885a	CsTGY09G0000885b	16.3978	26.3468	-0.652462	13.6106	18.8726	-0.443765	35.6942	37.9207	-0.0849849	52.1169	67.9211	-0.375775	14.5871	11.6169	0.304993	19.6932	15.785	0.301986	89.0586	42.7432	1.0418	10.22	10.271	-0.00654376	48.7015	30.5371	0.656241	176.979	108.095	0.706121
Chr09	39546900	39550646	CsTGY09G0000893	CsTGY09G0000893a	CsTGY09G0000893b	2.03844	2.74672	-0.3023	1.8307	3.25455	-0.587845	7.36614	9.57834	-0.338479	8.78583	14.9649	-0.706138	3.48156	5.2601	-0.482183	3.1585	6.97225	-0.938923	7.48432	17.9047	-1.15587	4.11018	6.56192	-0.565379	4.46655	8.42985	-0.786604	6.71005	15.3854	-1.0876
Chr09	39658431	39662510	CsTGY09G0000899	CsTGY09G0000899a	CsTGY09G0000899b	4.73178	10.9849	-1.06416	3.73599	6.50107	-0.66343	4.61515	11.9015	-1.20014	6.28303	14.2446	-1.06569	9.68784	22.5666	-1.14078	9.75832	13.6321	-0.443688	12.1397	16.7772	-0.436091	5.09158	21.5945	-1.89108	12.0856	14.75	-0.267372	12.8507	31.8789	-1.2472
Chr09	39754578	39755570	CsTGY09G0000902	CsTGY09G0000902a	CsTGY09G0000902b	142.622	533.855	-1.89687	69.5377	255.731	-1.86379	69.4785	191.935	-1.45286	84.5132	260.78	-1.61413	30.3754	44.4539	-0.534767	27.9506	67.0364	-1.23271	25.2708	14.8571	0.728327	66.1048	172.555	-1.37091	96.6626	199.156	-1.03525	43.4151	47.5338	-0.127941
Chr09	42649398	42652118	CsTGY09G0000932	CsTGY09G0000932a	CsTGY09G0000932b	0.41601	0.150667	0.299361	1.21277	0	1.14585	0.684974	0	0.752726	0.698087	0	0.76391	5.26833	0.149716	2.4468	1.18279	0.05701	1.04618	0.386967	0	0.471933	1.01953	0.088887	0.891165	1.50629	0	1.32555	0.372492	0.023792	0.422875
Chr09	45289013	45305799	CsTGY09G0000949	CsTGY09G0000949a	CsTGY09G0000949b	0.830033	2.39	-0.889416	1.81843	3.3948	-0.640904	2.4699	3.6952	-0.436292	2.08688	3.80948	-0.639729	1.27407	3.77028	-1.0688	2.25308	5.54502	-1.00859	1.79771	5.34364	-1.18106	1.63631	3.80464	-0.865907	1.17433	3.55464	-1.06677	2.02097	3.57169	-0.597716
Chr09	45344518	45348501	CsTGY09G0000950	CsTGY09G0000950a	CsTGY09G0000950b	2.70794	4.88059	-0.665343	4.74001	4.46017	0.0721066	5.68371	7.18476	-0.292291	2.37168	3.91757	-0.544477	4.8841	8.87645	-0.747171	5.5355	13.5199	-1.15166	11.8321	14.8359	-0.303449	15.8479	18.0133	-0.174443	6.71746	11.5257	-0.698689	5.26612	9.08961	-0.687224
Chr09	45455141	45477265	CsTGY09G0000954	CsTGY09G0000954a	CsTGY09G0000954b	1.11793	6.74939	-1.87143	1.62058	5.8035	-1.37639	1.2711	3.93934	-1.12093	0.939013	3.74748	-1.29184	1.01071	3.06193	-1.01446	0.551593	1.90296	-0.903776	0	1.32949	-1.22001	0.658298	2.54059	-1.09429	1.14578	2.47057	-0.693667	0.658892	1.06408	-0.31528
Chr09	46162738	46170075	CsTGY09G0000971	CsTGY09G0000971a	CsTGY09G0000971b	0	0.310293	-0.389889	0.097056	0.737297	-0.663207	0.838023	1.36997	-0.366713	1.01353	1.3929	-0.249033	2.40972	4.39879	-0.662983	1.53645	3.04748	-0.674209	2.49756	6.70028	-1.13856	1.18441	4.67574	-1.37756	2.92676	10.2189	-1.51453	1.93053	4.17924	-0.821577
Chr09	46182953	46184616	CsTGY09G0000972	CsTGY09G0000972a	CsTGY09G0000972b	3.83992	7.88507	-0.876401	6.24264	9.87734	-0.586739	18.5757	35.4882	-0.898366	13.7149	24.2161	-0.777061	35.6919	62.3473	-0.787821	20.465	52.2444	-1.31064	28.6922	63.3319	-1.11545	4.70165	11.2033	-1.09782	16.8618	31.8974	-0.881096	24.4646	61.6454	-1.29871
Chr09	48860923	48863753	CsTGY09G0001000	CsTGY09G0001000a	CsTGY09G0001000b	162.148	282.515	-0.797248	216.272	409.162	-0.916692	279.444	593.632	-1.08428	205.348	473.385	-1.20098	173.924	244.502	-0.489006	259.892	466.628	-0.841908	196.196	300.576	-0.612888	180.32	337.863	-0.902163	287.577	470.379	-0.707933	249.589	387.15	-0.631289
Chr09	49993165	49996191	CsTGY09G0001019	CsTGY09G0001019a	CsTGY09G0001019b	1.81876	2.81965	-0.43838	7.18475	4.96036	0.45754	15.4538	5.8018	1.27443	12.1167	3.32545	1.60048	14.7437	7.60242	0.871962	8.79114	6.5084	0.38297	4.25008	4.4427	-0.0519826	12.2628	7.67159	0.613022	7.52957	4.45607	0.644612	15.0219	4.29404	1.5976
Chr09	51634461	51636144	CsTGY09G0001049	CsTGY09G0001049a	CsTGY09G0001049b	7.10525	5.11892	0.40558	9.85911	7.65408	0.327454	12.8242	5.17584	1.16249	5.08096	3.79771	0.341951	53.306	24.5044	1.09037	9.47253	4.38648	0.959197	31.753	14.5165	1.07782	15.3334	8.20891	0.82672	37.9351	17.7208	1.05643	88.0826	40.5529	1.1002
Chr09	51716373	51718057	CsTGY09G0001050	CsTGY09G0001050a	CsTGY09G0001050b	6.02825	2.04229	1.20801	11.39	5.13882	1.01314	21.2312	8.68933	1.19812	7.81605	3.2164	1.06412	243.047	143.272	0.758375	55.1026	27.9676	0.953629	147.427	88.8991	0.723374	49.4938	40.1375	0.29565	195.638	109.921	0.826012	190.525	126.839	0.5832
Chr09	52608011	52620039	CsTGY09G0001065	CsTGY09G0001065a	CsTGY09G0001065b	5.88171	4.00228	0.460182	7.05785	0	3.0104	7.27061	4.0508	0.711482	6.40726	2.47327	1.09264	5.91537	3.49252	0.622283	4.4349	4.08422	0.0962278	11.2023	3.92416	1.30921	5.53635	2.75887	0.798188	6.68352	4.03994	0.608362	7.75623	0	3.13031
Chr09	52861079	52871328	CsTGY09G0001069	CsTGY09G0001069a	CsTGY09G0001069b	1.35694	2.86945	-0.715216	2.84509	6.73202	-1.00783	1.32215	3.06911	-0.809249	0.615864	1.44833	-0.599494	1.98756	7.9848	-1.58852	3.37475	7.82965	-1.01316	2.12711	5.66174	-1.09107	1.48828	4.12649	-1.04283	1.76326	3.47503	-0.695526	0.462726	1.16081	-0.562912
Chr09	52896321	52902164	CsTGY09G0001072	CsTGY09G0001072a	CsTGY09G0001072b	9.89708	23.1621	-1.14881	6.60637	14.048	-0.984296	4.62	9.91464	-0.957621	7.77	15.1684	-0.882526	4.38446	8.1187	-0.760026	3.41229	6.31711	-0.729746	1.80081	3.25157	-0.602149	6.66329	12.0388	-0.766775	5.37153	9.1496	-0.671712	2.77379	5.79907	-0.849323
Chr09	53377258	53380174	CsTGY09G0001081	CsTGY09G0001081a	CsTGY09G0001081b	0.98447	4.65355	-1.5104	0.52872	3.13192	-1.43449	1.58123	7.06013	-1.64274	1.93467	5.84287	-1.2214	0.327554	1.25205	-0.762471	1.11412	2.99839	-0.919363	0.508409	0.609749	-0.0938081	1.92397	4.87768	-1.00732	0.811687	2.5095	-0.953931	0.228604	0.910727	-0.637102
Chr09	54586876	54589686	CsTGY09G0001110	CsTGY09G0001110a	CsTGY09G0001110b	5.91892	8.87931	-0.513864	3.54772	5.21784	-0.451272	2.79821	7.11444	-1.09517	3.3317	6.78113	-0.845047	10.3075	16.5921	-0.637645	2.39714	4.19665	-0.61326	6.41301	10.0418	-0.574846	3.7575	8.44094	-0.988727	6.22551	9.79644	-0.579385	3.20188	4.70016	-0.439967
Chr09	59459365	59460867	CsTGY09G0001190	CsTGY09G0001190a	CsTGY09G0001190b	1.07865	0.651733	0.331663	1.22369	0.692575	0.393739	5.95832	3.45511	0.643279	5.91514	4.6598	0.289007	14.2444	6.03522	1.11561	11.4201	4.95118	1.06143	19.5741	7.82338	1.22142	47.3914	41.6132	0.183452	8.05561	4.48764	0.722627	13.7908	6.24267	1.03011
Chr09	60331585	60374585	CsTGY09G0001207	CsTGY09G0001207a	CsTGY09G0001207b	2.47303	0.955397	0.828735	7.68958	3.4185	0.97573	9.20415	4.03236	1.01985	9.44485	3.70736	1.1498	8.58597	2.43311	1.48141	4.983	2.1039	0.946786	3.25773	1.39125	0.832324	3.7686	1.33358	1.03102	5.34128	2.19605	0.988484	1.90268	0.569642	0.88695
Chr09	63699670	63733692	CsTGY09G0001254	CsTGY09G0001254a	CsTGY09G0001254b	14.2419	10.5181	0.404139	7.98359	12.7168	-0.610579	4.5173	13.5535	-1.39933	8.75129	11.4395	-0.35126	4.86347	28.1757	-2.31494	2.93815	8.8789	-1.32683	0	4.31693	-2.41059	10.6117	16.6314	-0.60257	4.54166	11.2837	-1.14836	0.512863	7.97688	-2.56893
Chr09	66531605	66541567	CsTGY09G0001299	CsTGY09G0001299a	CsTGY09G0001299b	11.0719	36.1572	-1.62199	16.9772	42.9962	-1.29121	5.31552	20.8933	-1.79351	8.08887	30.9385	-1.81313	1.40515	7.77914	-1.86795	3.02308	6.56122	-0.910318	0.155217	0.724214	-0.577775	4.06007	10.8136	-1.22322	6.05233	15.6489	-1.23926	0.414959	1.30632	-0.704834
Chr09	70579093	70585517	CsTGY09G0001352	CsTGY09G0001352a	CsTGY09G0001352b	41.1882	25.2215	0.686091	108.377	29.6648	1.83466	410.609	28.3881	3.80797	110.812	26.2948	2.03437	1287.28	22.8567	5.75491	505.695	19.9527	4.59591	953.72	6.55379	6.98173	220.077	20.4301	3.36684	258.42	23.2681	3.41815	699.421	10.743	5.89835
Chr09	70808339	70809742	CsTGY09G0001354	CsTGY09G0001354a	CsTGY09G0001354b	40.9487	71.4463	-0.788286	82.3697	156.177	-0.914795	92.5968	204.136	-1.13205	89.5396	177.146	-0.976441	299.062	625.683	-1.06247	146.693	305.035	-1.0511	149.631	342.374	-1.18877	226.316	468.651	-1.04689	158.824	313.928	-0.978541	191.228	419.421	-1.12901
Chr09	71102447	71104075	CsTGY09G0001359	CsTGY09G0001359a	CsTGY09G0001359b	9.15046	0.616783	2.65035	4.58401	0	2.4813	0.803	0	0.850399	2.32922	0	1.73518	21.0336	1.01643	3.44983	14.3979	0.394031	3.4654	6.86506	0.107424	2.82825	23.0259	0.765093	3.76677	22.272	0.835836	3.66409	29.3777	1.07913	3.86896
Chr09	72154393	72157578	CsTGY09G0001374	CsTGY09G0001374a	CsTGY09G0001374b	0.236045	0.377108	-0.15591	0.221873	0.727045	-0.499211	0.753411	2.47532	-0.98698	2.27053	5.80847	-1.05781	0.853962	1.96917	-0.679448	2.43259	7.07965	-1.23499	0.368136	0.762847	-0.365696	0.60098	2.20616	-1.00189	0.386973	1.42664	-0.807019	0.506863	1.57239	-0.771561
Chr09	72455449	72460740	CsTGY09G0001376	CsTGY09G0001376a	CsTGY09G0001376b	2.88343	9.25549	-1.40099	5.19543	12.413	-1.11436	3.56267	8.80838	-1.10414	5.97768	9.61135	-0.604789	0.552179	1.77293	-0.837115	1.75215	1.46008	0.161854	0.40204	0.921281	-0.454541	1.64279	4.27584	-0.997338	2.62412	4.66996	-0.645709	0.479678	1.1401	-0.532396
Chr09	74858400	74865244	CsTGY09G0001427	CsTGY09G0001427a	CsTGY09G0001427b	76.3596	137.49	-0.840133	68.6475	133.911	-0.953862	37.308	87.889	-1.21436	48.2029	96.8197	-0.991382	88.5714	174.885	-0.973523	45.5172	96.0516	-1.06099	16.9502	44.5069	-1.34209	60.8397	129.199	-1.07411	67.5918	136.197	-1.00014	18.0516	36.7257	-0.98564
Chr09	75982565	75982897	CsTGY09G0001437	CsTGY09G0001437a	CsTGY09G0001437b	0	0.095323	-0.131356	0	0.762718	-0.817802	0	0.420941	-0.506847	0	0.123158	-0.167561	0	19.2152	-4.33737	0	6.96007	-2.99278	0	7.62282	-3.10816	0	2.78066	-1.91864	0	2.52101	-1.81599	0	23.9402	-4.6404
Chr09	77138123	77138967	CsTGY09G0001448	CsTGY09G0001448a	CsTGY09G0001448b	37.5191	79.1499	-1.05713	32.2006	79.2545	-1.27337	36.2274	81.7394	-1.15221	41.7032	79.8605	-0.921091	16.9397	40.0659	-1.19479	30.6822	67.6846	-1.11632	23.7127	46.0881	-0.930112	31.3813	56.9531	-0.839725	32.1171	66.591	-1.02925	35.871	73.8193	-1.02092
Chr09	77246483	77266373	CsTGY09G0001454	CsTGY09G0001454a	CsTGY09G0001454b	12.0609	20.7954	-0.738769	15.1825	30.4324	-0.957817	14.9092	31.7983	-1.04376	13.1122	24.4733	-0.852043	4.18201	10.1085	-1.10008	9.74276	16.2872	-0.686339	5.10126	8.89372	-0.697406	7.74483	11.6415	-0.531668	7.18754	12.0545	-0.673049	1.69462	3.41852	-0.713485
Chr09	78763995	78770902	CsTGY09G0001486	CsTGY09G0001486a	CsTGY09G0001486b	164.25	113.228	0.532733	103.759	74.2106	0.478062	33.3364	21.6711	0.598884	43.1793	30.6535	0.481005	0	33.8995	-5.12514	34.1068	24.8889	0.439417	35.7322	26.2299	0.431853	67.91	47.3609	0.510871	97.1986	72.6932	0.41417	21.552	14.86	0.507859
Chr09	80899120	80903922	CsTGY09G0001525	CsTGY09G0001525a	CsTGY09G0001525b	36.1373	19.5703	0.85231	33.3673	26.5232	0.320389	40.6311	25.8265	0.634002	45.6833	28.8841	0.643528	17.7509	8.50098	0.980815	22.3734	11.6913	0.881024	9.59363	2.41107	1.6349	27.1904	17.7871	0.585458	26.0151	15.2965	0.729204	8.71129	3.47348	1.11827
Chr09	80967195	80970861	CsTGY09G0001530	CsTGY09G0001530a	CsTGY09G0001530b	79.4294	126.028	-0.659352	73.6896	124.396	-0.747512	56.9468	86.0671	-0.587398	66.9016	107.164	-0.671701	6.31024	15.141	-1.14274	21.6043	39.3982	-0.837691	8.97742	16.2971	-0.793795	30.5414	53.8427	-0.798055	28.5778	49.361	-0.767793	5.40313	12.2239	-1.0463
Chr09	82832298	82858571	CsTGY09G0001566	CsTGY09G0001566a	CsTGY09G0001566b	6.04457	0	2.81651	13.1892	11.4906	0.183951	17.7869	24.4296	-0.436781	12.7766	15.2119	-0.23483	7.76733	7.92574	-0.0258337	12.0249	1.95332	2.14086	12.6736	5.0111	1.18569	4.92928	5.28554	-0.0841805	9.81691	8.05325	0.256781	3.66316	3.3131	0.112582
Chr09	91289254	91302895	CsTGY09G0001712	CsTGY09G0001712a	CsTGY09G0001712b	0.940171	1.61671	-0.43157	1.95203	5.49412	-1.13743	8.81766	15.47	-0.746394	5.12217	9.71177	-0.807082	5.27625	8.45208	-0.590729	4.02029	8.37675	-0.901319	2.98188	6.1483	-0.84415	5.23516	8.40155	-0.592471	2.79925	5.37547	-0.746817	0.566308	0.987489	-0.343579
Chr09	91352033	91355701	CsTGY09G0001714	CsTGY09G0001714a	CsTGY09G0001714b	1.21525	7.24595	-1.89622	0	10.1594	-3.48019	1.07573	7.92544	-2.10431	0.423488	9.32091	-2.85807	0	0	0	0	2.54751	-1.82681	0.450877	1.73355	-0.913852	0	6.66481	-2.93825	0.573682	3.01482	-1.35119	0	0	0
Chr09	91738448	91744161	CsTGY09G0001724	CsTGY09G0001724a	CsTGY09G0001724b	6.63563	3.3282	0.818981	5.39063	2.0999	1.04374	9.97766	2.8275	1.5201	6.63998	2.47147	1.13802	26.351	11.6136	1.11662	17.6421	7.72268	1.09572	16.135	6.46089	1.19953	12.7701	6.1955	0.936371	27.406	12.9193	1.02911	28.492	12.2343	1.15604
Chr09	92797845	92810645	CsTGY09G0001737	CsTGY09G0001737a	CsTGY09G0001737b	2.41626	10.0164	-1.68916	6.26677	10.2846	-0.634968	13.6531	21.0567	-0.590013	9.76818	16.0488	-0.6629	7.06136	13.2945	-0.826362	7.19809	11.5634	-0.615868	5.81825	12.1191	-0.9442	8.42016	14.4816	-0.71673	7.69846	12.8035	-0.666197	1.72377	3.17434	-0.615943
Chr09	92907901	92911715	CsTGY09G0001741	CsTGY09G0001741a	CsTGY09G0001741b	10.8029	4.88119	1.00496	30.8631	15.8197	0.921734	14.6015	10.2258	0.474871	15.2664	8.81407	0.728972	11.34	5.95275	0.827692	4.20286	2.31814	0.648931	0.35496	0.484064	-0.131303	7.81653	3.47405	0.978627	13.2266	6.11979	0.998686	0.414058	0.21206	0.22238
Chr09	100723430	100724073	CsTGY09G0001835	CsTGY09G0001835a	CsTGY09G0001835b	18.0713	21.8865	-0.2631	19.7898	5.99068	1.57237	9.28324	2.56473	1.52843	14.0835	5.50829	1.21262	8.66087	3.05771	1.25149	10.031	3.22259	1.38537	2.6198	0.719744	1.07372	10.2368	8.40458	0.256797	12.3663	6.20687	0.891152	3.44106	0.390721	1.67507
Chr09	103598502	103617514	CsTGY09G0001892	CsTGY09G0001892a	CsTGY09G0001892b	2.70579	0	1.88978	3.94989	3.58418	0.110733	10.464	0	3.51904	6.28853	5.72952	0.115124	7.3639	6.45254	0.166445	7.76083	0	3.13107	9.36359	8.86486	0.0711537	9.0816	8.46965	0.0903426	5.72365	5.02777	0.157618	3.62353	0	2.209
Chr09	104030739	104032433	CsTGY09G0001898	CsTGY09G0001898a	CsTGY09G0001898b	2.13205	5.7826	-1.11473	1.44845	2.73895	-0.610765	1.23735	1.68944	-0.265517	1.63648	1.58768	0.0269494	2.0405	2.94327	-0.375083	1.62083	4.65119	-1.10853	0.689807	1.23729	-0.404896	78.0583	61.1024	0.348269	3.51685	7.3291	-0.882842	1.84291	4.48615	-0.948427
Chr09	104481672	104491290	CsTGY09G0001911	CsTGY09G0001911a	CsTGY09G0001911b	10.224	0.674144	2.7451	22.8138	15.3035	0.546612	39.3577	24.75	0.648269	34.814	21.804	0.651239	49.9882	24.5598	0.996287	37.6033	22.7287	0.702088	37.8636	24.544	0.605434	28.9237	17.9347	0.660256	26.0657	15.575	0.707458	25.1775	13.8653	0.816374
Chr09	104688808	104691906	CsTGY09G0001915	CsTGY09G0001915a	CsTGY09G0001915b	0.205546	0	0.269687	0.500552	0.317212	0.188006	1.40199	0.338654	0.843448	0.363098	0	0.446889	2.03647	0.147919	1.40338	1.08121	0	1.05742	5.3442	1.28099	1.47578	0.51062	0	0.595141	0.361311	0.082489	0.330644	0.636783	0	0.710863
Chr09	105248208	105262799	CsTGY09G0001929	CsTGY09G0001929a	CsTGY09G0001929b	0	8.06932	-3.18099	0.82379	2.44202	-0.916318	0	1.31373	-1.21022	0.232957	2.73026	-1.59715	0	0	0	0	0.147547	-0.198553	0	0	0	0.157179	0.250064	-0.11139	0	1.63563	-1.39815	0	0.117037	-0.159677
Chr09	106491677	106493753	CsTGY09G0001950	CsTGY09G0001950a	CsTGY09G0001950b	5569.44	2445.45	1.1871	4219.43	1802.89	1.22628	1777.66	677.371	1.39064	997.974	331.524	1.58699	2309.43	1223.66	0.915779	3513.12	1464	1.26226	2684.7	1058.49	1.34192	1547.44	549.258	1.49264	3493.17	1944.3	0.844959	823.055	315.657	1.37982
Chr09	110858716	110862250	CsTGY09G0002031	CsTGY09G0002031a	CsTGY09G0002031b	60.9251	37.3032	0.69306	49.6157	36.2079	0.443976	70.2363	41.7619	0.736286	71.0602	43.244	0.703722	41.6207	20.9352	0.958306	47.6046	23.5641	0.984541	51.9885	24.8079	1.03786	54.4643	28.832	0.894701	47.4162	23.9718	0.955191	45.0054	23.4914	0.909527
Chr09	111186549	111196640	CsTGY09G0002036	CsTGY09G0002036a	CsTGY09G0002036b	37.1077	16.6042	1.11416	50.1913	20.2568	1.26797	47.75	20.3012	1.19447	51.381	23.6475	1.08761	15.1416	7.34693	0.951467	26.0112	10.5082	1.2309	13.7819	5.96169	1.08632	19.8063	9.17212	1.0324	22.4323	9.67438	1.13434	8.75696	4.13895	0.924957
Chr09	115693701	115695156	CsTGY09G0002092	CsTGY09G0002092a	CsTGY09G0002092b	33.1588	3.56078	2.90491	63.276	12.1543	2.28874	131.474	30.7512	2.06082	247.933	55.706	2.13418	1.86726	1.09389	0.453486	14.1581	2.44194	2.1388	2.99352	0	1.99766	12.9529	2.58911	1.95887	11.4751	2.43153	1.86213	6.69024	1.18757	1.8137
Chr09	116410718	116419169	CsTGY09G0002104	CsTGY09G0002104a	CsTGY09G0002104b	16.6229	3.67378	1.91479	15.4356	7.27706	0.989637	18.9814	4.10166	1.96962	18.1498	5.3966	1.58195	20.1751	6.01845	1.59314	20.7537	8.93922	1.13006	19.4059	4.70252	1.83931	25.3095	9.11916	1.3785	19.9767	9.9098	0.943164	18.4667	10.7154	0.732606
Chr09	116439531	116448327	CsTGY09G0002106	CsTGY09G0002106a	CsTGY09G0002106b	3.33053	1.7489	0.65569	5.6871	3.29257	0.639539	9.45117	4.10286	1.03429	4.8414	2.95792	0.561574	7.31582	4.44515	0.610888	11.4966	6.12951	0.809666	20.5865	12.5395	0.672954	8.15668	4.7834	0.662907	7.98731	4.68351	0.661108	6.5859	3.63717	0.710076
Chr09	118595727	118601920	CsTGY09G0002134	CsTGY09G0002134a	CsTGY09G0002134b	75.1506	44.1816	0.753118	71.2078	39.0956	0.848709	52.9882	29.8045	0.809505	76.272	40.5613	0.894705	38.5946	18.3185	1.03532	32.079	0	5.04784	16.0875	3.50173	1.92439	96.3823	57.4074	0.737508	53.8385	30.3264	0.80781	38.0979	24.3381	0.625782
Chr09	121316388	121317583	CsTGY09G0002165	CsTGY09G0002165a	CsTGY09G0002165b	823.836	392.364	1.06824	1429.73	714.186	1.00036	860.165	442.479	0.957423	874.402	424.169	1.04191	322.509	138.7	1.21148	612.55	317.259	0.946979	43.261	20.9741	1.01024	448.077	237.184	0.914888	674.7	329.467	1.03188	268.011	128.32	1.05672
Chr09	126915823	126924766	CsTGY09G0002228	CsTGY09G0002228a	CsTGY09G0002228b	5.66465	4.29824	0.331016	5.12626	2.76172	0.703613	6.98711	0	2.99767	5.88672	3.74961	0.536006	2.63436	1.97785	0.287429	3.74124	1.30141	1.04275	3.14792	1.15898	0.942041	5.04897	2.53513	0.774927	3.93334	1.95191	0.740915	1.63223	0.608482	0.710585
Chr09	127513947	127525427	CsTGY09G0002240	CsTGY09G0002240a	CsTGY09G0002240b	40.663	21.5602	0.884986	44.8931	24.4945	0.848092	46.863	28.6203	0.692325	41.8272	25.8805	0.671965	25.8705	17.7882	0.516196	31.0005	14.1775	1.07616	21.1992	8.0656	1.29203	28.7373	15.8144	0.822573	40.5936	15.5689	1.32788	23.6618	7.62305	1.51601
Chr09	130942484	130959551	CsTGY09G0002281	CsTGY09G0002281a	CsTGY09G0002281b	0.310847	0.835298	-0.485515	0.34029	0.95727	-0.546298	1.1492	2.53352	-0.717303	0.566589	1.38007	-0.603379	1.8177	5.63334	-1.23522	2.17782	3.82671	-0.603002	3.08041	7.53503	-1.06468	0.303757	1.2931	-0.814626	1.14752	3.07	-0.92236	1.75502	3.61456	-0.744128
Chr09	133748078	133754867	CsTGY09G0002313	CsTGY09G0002313a	CsTGY09G0002313b	42.0527	230.259	-2.42534	38.6154	123.527	-1.65233	44.0705	81.9364	-0.879823	58.1372	78.4993	-0.426877	14.3857	27.2426	-0.876287	21.2267	40.1296	-0.887885	6.55317	12.7575	-0.865063	20.421	110.895	-2.38505	36.0237	71.2351	-0.964249	11.4189	12.5023	-0.120677
Chr09	135520645	135527929	CsTGY09G0002330	CsTGY09G0002330a	CsTGY09G0002330b	0.257929	4.74618	-2.19155	0.075993	4.00673	-2.2182	0	6.32298	-2.87243	0.103424	2.5522	-1.68673	0	1.42044	-1.27527	0	1.96441	-1.56774	0.099304	0.746547	-0.667915	0	0.820485	-0.864323	0	1.68692	-1.42595	0	0.161103	-0.215496
Chr09	137491629	137494311	CsTGY09G0002351	CsTGY09G0002351a	CsTGY09G0002351b	4.48677	13.2055	-1.37242	6.83242	21.7531	-1.53854	1.25423	9.99407	-2.28602	1.7867	7.61369	-1.62808	0	0.485471	-0.57092	0.393498	1.26584	-0.701333	0.166849	0.094417	0.0924553	3.6674	11.5932	-1.43195	3.23858	11.7943	-1.59385	0.461777	1.55835	-0.807489
Chr09	138610113	138613806	CsTGY09G0002363	CsTGY09G0002363a	CsTGY09G0002363b	1.45935	11.2777	-2.31969	1.30748	10.9848	-2.37682	1.3576	7.35535	-1.82538	1.58885	11.1336	-2.22863	0.165192	1.84132	-1.28599	0.109339	1.16264	-0.963093	0.297793	0.418658	-0.128467	1.54022	7.42856	-1.73034	0.616098	6.42431	-2.19974	0	0.81426	-0.859381
Chr09	138924923	138928412	CsTGY09G0002367	CsTGY09G0002367a	CsTGY09G0002367b	0.453717	1.01627	-0.471944	0.678318	1.93855	-0.808088	0.704674	2.271	-0.940236	1.26825	3.5694	-1.01043	1.00181	4.70125	-1.50997	1.03869	2.46652	-0.765846	2.47697	7.93418	-1.3615	0.356056	1.13296	-0.653444	0.847758	3.51325	-1.28839	0.495526	1.82685	-0.918544
Chr09	142605767	142606449	CsTGY09G0002386	CsTGY09G0002386a	CsTGY09G0002386b	0.415345	0	0.501154	0.237586	1.07654	-0.746651	1.89371	4.70365	-0.978965	0.388079	0.848275	-0.41309	4.96035	15.9726	-1.50974	2.87809	10.9839	-1.62768	3.44637	19.3187	-2.19211	1.45657	6.24885	-1.56111	3.42317	10.9203	-1.43027	19.7078	66.7172	-1.70935
Chr09	145984733	146019985	CsTGY09G0002412	CsTGY09G0002412a	CsTGY09G0002412b	0	0	0	0	0	0	0	0	0	8.20146	0	3.20186	11.4324	0	3.63603	5.09893	0	2.60856	4.13065	0	2.35914	0	0	0	0	0	0	0	0	0
Chr09	146973127	146975493	CsTGY09G0002419	CsTGY09G0002419a	CsTGY09G0002419b	10.95	20.3606	-0.837949	10.5118	16.992	-0.644234	12.6084	22.145	-0.766197	16.0025	29.6603	-0.850629	11.4822	24.1341	-1.00978	9.17474	19.3729	-1.00166	4.99736	9.27984	-0.777419	7.03782	15.6349	-1.04934	11.646	26.9383	-1.14356	10.4217	16.8064	-0.640624
Chr09	148036255	148038837	CsTGY09G0002432	CsTGY09G0002432a	CsTGY09G0002432b	3.76091	11.8663	-1.43429	1.46706	6.92453	-1.68353	2.13576	7.27623	-1.40016	2.18702	6.08442	-1.15244	0.904938	2.6905	-0.954073	1.8141	5.13193	-1.12367	1.10358	3.43519	-1.07615	3.06753	7.62304	-1.08404	3.79161	9.23374	-1.09475	2.76528	6.10786	-0.916659
Chr09	148111938	148116563	CsTGY09G0002434	CsTGY09G0002434a	CsTGY09G0002434b	38.7981	68.7912	-0.810346	25.3023	53.8905	-1.06136	23.2542	63.1382	-1.40295	29.2105	63.0183	-1.08344	30.0027	50.796	-0.740448	26.4514	62.4629	-1.20903	36.1774	66.2156	-0.854369	29.4789	60.8147	-1.02014	32.6624	65.226	-0.97626	42.2975	61.6529	-0.533096
Chr09	148563865	148567803	CsTGY09G0002439	CsTGY09G0002439a	CsTGY09G0002439b	1.22515	3.76458	-1.09845	1.15341	5.09872	-1.50188	1.41171	6.91653	-1.71481	1.11605	3.85772	-1.19891	1.52189	4.86868	-1.21853	2.14306	3.62167	-0.556243	2.23833	4.68325	-0.811465	1.95962	4.17564	-0.806322	1.06539	4.29616	-1.35853	0.777985	2.32332	-0.90238
Chr09	155161403	155161819	CsTGY09G0002500	CsTGY09G0002500a	CsTGY09G0002500b	22.0378	4.54068	2.05586	9.77149	1.23973	2.26582	0.972123	0.379302	0.515811	1.19682	0	1.13542	0.846363	0.15542	0.676269	0.761216	0.412583	0.318236	0.271455	0	0.34648	7.40637	2.0549	1.46036	6.65811	0.906428	2.00612	0.917443	0.21738	0.655404
Chr09	155353968	155354237	CsTGY09G0002503	CsTGY09G0002503a	CsTGY09G0002503b	36.9597	7.86946	2.09755	7.3983	3.70693	0.83531	2.01896	0.826114	0.725273	0.77912	0.202932	0.564609	0.041745	0	0.0590022	0.820304	0.416737	0.361607	0	0	0	8.49051	2.43227	1.46732	6.60431	0.849237	2.03989	3.31598	0.56415	1.46431
Chr09	158528392	158540116	CsTGY09G0002520	CsTGY09G0002520a	CsTGY09G0002520b	32.7514	0	5.07688	39.2876	18.8458	1.0215	45.7417	26.1019	0.786313	49.1385	0	5.64785	19.0989	0	4.32904	34.0123	19.1181	0.79937	30.7133	16.5222	0.855904	23.8222	15.2698	0.609431	29.7315	16.826	0.785738	19.8724	2.83208	2.4454
Chr09	166287313	166296620	CsTGY09G0002565	CsTGY09G0002565a	CsTGY09G0002565b	7.45479	2.17793	1.41168	5.92041	1.46923	1.4868	7.29077	2.58684	1.20879	7.47401	2.27561	1.37128	6.3502	3.72317	0.638027	11.8561	3.86198	1.40284	13.4664	4.05983	1.51554	2.93212	1.14103	0.877002	8.25115	1.96732	1.64047	6.18099	1.89964	1.30831
Chr09	169467671	169471596	CsTGY09G0002588	CsTGY09G0002588a	CsTGY09G0002588b	5.79963	0	2.76546	4.33326	0	2.41502	5.85143	1.77908	1.3018	11.1948	4.49132	1.15104	0.629882	0	0.704768	2.83605	0.919739	0.99871	0.230959	0	0.299783	7.61562	3.28042	1.0092	2.94089	1.05177	0.941653	0.951582	0	0.964644
Chr09	172630131	172638826	CsTGY09G0002622	CsTGY09G0002622a	CsTGY09G0002622b	13.4743	3.38085	1.72422	20.1089	6.76181	1.44338	21.5718	10.8551	0.929022	23.0724	9.08293	1.25547	11.1981	1.77434	2.13644	12.1227	3.78678	1.45494	14.0406	5.89597	1.12504	5.79997	2.7719	0.850236	15.3674	5.11671	1.42	5.18876	2.51476	0.816225
Chr09	178944524	178947680	CsTGY09G0002685	CsTGY09G0002685a	CsTGY09G0002685b	0	1.63027	-1.39521	0	0.780713	-0.832455	0	0.365755	-0.449699	0	0.835886	-0.876476	0	13.5887	-3.86678	0	5.92564	-2.79195	0	26.3756	-4.77482	26.2294	525.554	-4.27334	0	14.709	-3.97352	0	10.9749	-3.58194
Chr09	179640607	179645218	CsTGY09G0002695	CsTGY09G0002695a	CsTGY09G0002695b	41.9186	7.85553	2.27695	79.9759	16.2946	2.22717	66.7076	15.7278	2.01707	138.456	33.3325	2.02216	24.1023	7.59769	1.5458	33.2917	8.07421	1.91802	10.6491	5.80152	0.776294	107.828	59.1877	0.854504	31.0543	6.49207	2.09708	10.7587	4.14391	1.19279
Chr09	180382026	180388671	CsTGY09G0002707	CsTGY09G0002707a	CsTGY09G0002707b	5.21456	1.45239	1.34146	5.40602	1.11005	1.60215	7.55855	1.50144	1.77461	8.48693	2.6485	1.37864	0.182376	0	0.241689	1.54352	0.574108	0.692291	0.131936	0	0.178792	1.48708	0.332111	0.900737	2.8054	0.631267	1.22206	0.320825	0	0.401439
Chr09	183136721	183143987	CsTGY09G0002726	CsTGY09G0002726a	CsTGY09G0002726b	17.0917	9.78898	0.745771	15.7919	9.77994	0.639415	25.3602	15.8615	0.644631	24.0837	13.0866	0.832432	28.2072	10.9943	1.28398	25.1041	14.3962	0.761701	30.621	17.4076	0.780582	20.9059	10.9706	0.871829	21.0605	12.0351	0.759064	20.5828	9.99026	0.973657
Chr09	183982138	183997470	CsTGY09G0002739	CsTGY09G0002739a	CsTGY09G0002739b	7.62047	5.0053	0.52153	9.70814	5.35833	0.751989	10.2214	7.57272	0.388431	9.61642	4.92935	0.840352	6.18172	3.68454	0.616423	9.72214	5.62202	0.69525	13.5645	5.84	1.09039	7.33817	4.92882	0.491985	13.4913	6.74348	0.90413	13.7713	8.94326	0.571002
Chr09	185196881	185197579	CsTGY09G0002750	CsTGY09G0002750a	CsTGY09G0002750b	2.37414	0.436802	1.23166	2.52998	1.11894	0.736316	5.35149	2.10271	1.03357	2.5666	1.16745	0.718548	1.52136	0.583741	0.670868	6.7015	2.96034	0.959513	2.82015	2.38707	0.173591	9.60217	3.56641	1.21523	9.56568	4.61133	0.912971	7.16366	3.68006	0.802689
Chr09	185806258	185809921	CsTGY09G0002762	CsTGY09G0002762a	CsTGY09G0002762b	24.7928	12.5349	0.930292	27.916	10.7893	1.29439	44.195	18.7901	1.19138	42.3672	22.4037	0.889869	15.4629	9.35772	0.668513	27.7622	12.4361	1.09806	20.9418	10.2701	0.961176	27.0393	15.5603	0.759719	25.8005	12.9105	0.946082	13.1257	9.19511	0.470449
Chr09	190554788	190563591	CsTGY09G0002827	CsTGY09G0002827a	CsTGY09G0002827b	5.16552	1.59813	1.24675	7.20353	3.56436	0.845833	12.2581	6.02897	0.915492	9.87915	4.15093	1.07866	7.89892	4.50912	0.691808	8.19041	4.05344	0.862863	14.4905	6.03907	1.13793	5.68525	2.65508	0.871076	8.97815	3.31684	1.2088	4.32464	1.5739	1.04873
Chr09	191123370	191136376	CsTGY09G0002835	CsTGY09G0002835a	CsTGY09G0002835b	4.21104	2.49974	0.574323	12.2587	5.59645	1.00717	14.2155	6.83507	0.95752	12.873	9.37415	0.419284	37.6364	15.4127	1.23514	21.4481	11.5942	0.833832	37.4297	17.9891	1.01705	6.08771	2.79737	0.900317	18.6446	8.11234	1.10824	28.6033	17.0199	0.71617
Chr09	192100058	192125816	CsTGY09G0002841	CsTGY09G0002841a	CsTGY09G0002841b	67.885	23.6733	1.48124	151.499	70.8351	1.08604	262.333	130.404	1.00287	185.188	81.8188	1.16873	140.396	59.6371	1.22147	144.14	74.6285	0.940445	83.7636	67.3739	0.309999	41.1477	17.2766	1.20545	115.263	53.4785	1.09363	129.301	89.8213	0.520742
Chr09	192191211	192203432	CsTGY09G0002843	CsTGY09G0002843a	CsTGY09G0002843b	40.6988	0	5.38193	48.77	0	5.6372	61.7336	31.9358	0.92958	74.2483	0	6.23359	33.0078	0	5.08779	40.8826	4.90373	2.82665	24.3219	0	4.66232	42.3117	27.8018	0.588596	41.2778	0	5.40183	22.3159	0	4.54324
Chr09	192267681	192268214	CsTGY09G0002846	CsTGY09G0002846a	CsTGY09G0002846b	45.8191	17.7118	1.32315	48.5493	18.2385	1.36487	44.2442	18.9351	1.18242	43.5705	24.0156	0.833261	28.0782	11.5985	1.20669	32.5837	17.6211	0.85082	25.8334	10.9826	1.16308	29.8545	18.7906	0.64067	28.2112	17.7341	0.640858	30.0269	14.3753	1.01291
Chr09	193983873	193993202	CsTGY09G0002861	CsTGY09G0002861a	CsTGY09G0002861b	1.16704	0.553887	0.479847	2.93797	0	1.97745	6.61633	0.384414	2.45982	3.80987	3.05127	0.247624	3.75237	0.108738	2.09973	3.06454	3.37132	-0.104977	5.40297	4.82956	0.135354	3.57844	0.234977	1.89037	3.38415	2.2582	0.428221	2.13355	1.53727	0.304523
Chr09	194439173	194470629	CsTGY09G0002871	CsTGY09G0002871a	CsTGY09G0002871b	233.839	138.073	0.755824	272.003	183.002	0.569195	424.768	278.118	0.609191	308.039	207.53	0.567534	450.941	234.882	0.938066	797.32	392.801	1.0195	976.928	486.775	1.00351	221.829	119.031	0.892525	514.244	285.837	0.845026	405.12	203.257	0.99152
Chr09	195865173	195880822	CsTGY09G0002897	CsTGY09G0002897a	CsTGY09G0002897b	4.91979	3.13563	0.517439	7.16512	3.98027	0.71325	12.7295	5.75152	1.02399	7.68704	3.84087	0.843599	5.89658	3.0753	0.758975	6.23778	3.19009	0.788568	7.9287	4.51637	0.69473	8.39027	2.91975	1.26041	7.30459	3.59528	0.853755	4.48037	2.92748	0.480669
Chr10	717727	745417	CsTGY10G0000018	CsTGY10G0000018a	CsTGY10G0000018b	26.4711	11.1893	1.17231	15.8206	13.6339	0.200914	20.0397	18.035	0.144462	23.9108	19.1061	0.309138	16.7511	13.5685	0.285064	18.4048	14.2992	0.342961	13.7079	11.2466	0.264217	19.4171	14.9518	0.356057	21.5407	13.0489	0.68207	7.67712	4.1938	0.740425
Chr10	1161074	1164668	CsTGY10G0000024	CsTGY10G0000024a	CsTGY10G0000024b	38.1281	110.43	-1.50986	87.4245	179.513	-1.02958	94.7357	182.043	-0.935052	67.8993	150.187	-1.13377	43.1694	102.63	-1.23032	68.2378	170.633	-1.30969	82.5426	190.722	-1.19843	57.2398	139.784	-1.27341	71.0377	163.021	-1.18706	48.9887	122.038	-1.29943
Chr10	1166259	1177971	CsTGY10G0000025	CsTGY10G0000025a	CsTGY10G0000025b	1.43722	3.07774	-0.742535	1.70008	4.1673	-0.936409	5.71704	11.5243	-0.898836	5.02638	7.9858	-0.576355	4.44323	12.3497	-1.29428	7.09683	12.8723	-0.776777	4.54171	9.3581	-0.902357	8.57787	14.8137	-0.723399	7.62189	14.9614	-0.888516	5.25399	14.0837	-1.27015
Chr10	1474442	1476932	CsTGY10G0000030	CsTGY10G0000030a	CsTGY10G0000030b	0.385958	4.93876	-2.09928	2.95492	5.92821	-0.808834	4.36958	12.1265	-1.2896	3.36414	8.0321	-1.04936	4.55319	11.5768	-1.17938	6.55643	16.262	-1.19182	13.1922	30.0584	-1.12988	3.41325	7.66708	-0.973705	3.9634	9.05205	-1.01809	7.14217	15.3336	-1.00435
Chr10	2800611	2806491	CsTGY10G0000054	CsTGY10G0000054a	CsTGY10G0000054b	1.49671	1.50578	-0.00523322	6.15901	2.39162	1.07779	14.9287	25.151	-0.715242	2.6611	1.53094	0.532601	64.1801	98.4842	-0.610037	9.81308	15.64	-0.621874	43.1849	64.0285	-0.55752	25.4985	29.1868	-0.188009	14.2591	15.425	-0.106219	83.9794	110.682	-0.394209
Chr10	3511187	3518066	CsTGY10G0000069	CsTGY10G0000069a	CsTGY10G0000069b	1.44067	0.388148	0.814118	1.05559	0.608503	0.353836	5.4817	0.428584	2.18179	2.03104	0.793166	0.757306	10.0394	4.67291	0.960502	12.6571	8.37485	0.542784	37.2402	21.6481	0.755699	2.72014	1.35222	0.661333	10.8963	6.03616	0.757647	17.8328	11.8162	0.55528
Chr10	4589860	4593906	CsTGY10G0000092	CsTGY10G0000092a	CsTGY10G0000092b	51.9317	8.13229	2.53508	55.0237	30.8029	0.816879	62.3265	30.4073	1.01171	49.0416	29.5791	0.710582	45.5714	20.2245	1.13371	50.9216	27.03	0.889365	32.8941	17.8006	0.850251	51.2508	29.7269	0.765951	52.4639	31.6741	0.710417	33.6513	7.08647	2.09933
Chr10	6246887	6250628	CsTGY10G0000135	CsTGY10G0000135a	CsTGY10G0000135b	3.66836	15.0304	-1.77982	5.42456	9.88865	-0.761156	5.17582	5.34849	-0.0397812	3.17264	7.25198	-0.983781	6.99631	9.18731	-0.349367	5.4532	7.89996	-0.463784	5.6948	7.72692	-0.382432	2.37826	9.04932	-1.57274	4.13896	7.59232	-0.741571	7.64428	10.5023	-0.412105
Chr10	6542749	6565295	CsTGY10G0000147	CsTGY10G0000147a	CsTGY10G0000147b	0.145493	2.26423	-1.51077	2.72719	7.22547	-1.14201	2.3314	8.28787	-1.47922	2.46671	7.04996	-1.21541	0.998668	2.17561	-0.667994	1.70815	3.23345	-0.644524	0.41331	1.16152	-0.612969	0.824696	1.90953	-0.67313	1.11983	3.27402	-1.01165	0.311409	0.406539	-0.101032
Chr10	7522468	7530165	CsTGY10G0000169	CsTGY10G0000169a	CsTGY10G0000169b	0.510824	2.65805	-1.27574	1.24718	6.08734	-1.65713	12.1116	7.44417	0.634818	2.18168	7.28336	-1.38043	7.07703	3.89407	0.722791	13.1605	4.99306	1.24051	23.7254	2.30841	2.90178	0.950599	1.7149	-0.476983	6.97706	2.33005	1.26031	14.2923	2.32046	2.20335
Chr10	7710748	7715278	CsTGY10G0000172	CsTGY10G0000172a	CsTGY10G0000172b	15.9062	7.91923	0.92256	52.9253	22.9514	1.17086	59.2972	23.0551	1.32575	64.2946	26.2876	1.25872	100.569	50.0353	0.992893	90.3068	43.7348	1.02932	43.6892	33.9842	0.353224	55.0438	21.9917	1.28544	100.757	37.9018	1.38721	78.443	58.4784	0.417554
Chr10	9463573	9472398	CsTGY10G0000208	CsTGY10G0000208a	CsTGY10G0000208b	0.732829	1.73005	-0.655801	1.14759	2.61407	-0.75091	1.78706	6.06023	-1.34097	2.5645	7.55116	-1.26242	1.39831	3.28563	-0.837485	1.53855	3.45391	-0.811068	1.48177	2.11562	-0.328146	1.2971	2.52233	-0.616712	2.50383	4.23353	-0.578853	2.50677	3.07761	-0.217578
Chr10	16787198	16787566	CsTGY10G0000350	CsTGY10G0000350a	CsTGY10G0000350b	0.59722	4.45107	-1.77098	1.44094	5.19813	-1.34439	3.8884	6.63059	-0.642433	2.49404	2.28533	0.0888561	1.02519	1.51188	-0.310714	2.76332	3.87685	-0.373941	1.98974	3.73167	-0.662331	4.74673	1.92101	0.976273	2.62156	1.59173	0.482695	0.846421	3.14223	-1.16568
Chr10	18574874	18580023	CsTGY10G0000383	CsTGY10G0000383a	CsTGY10G0000383b	5.08	1.64025	1.2034	9.05102	4.56544	0.852774	15.4896	6.30835	1.17394	21.1427	9.87794	1.02543	6.20669	1.97901	1.2745	6.12541	2.62621	0.974512	0.504486	0.435562	0.067655	8.21817	2.30751	1.47874	6.78292	2.62464	1.10247	2.67355	1.13144	0.785346
Chr10	23934406	23935619	CsTGY10G0000444	CsTGY10G0000444a	CsTGY10G0000444b	4.76837	18.7191	-1.77336	4.5098	13.0156	-1.34696	3.42728	8.19666	-1.05469	3.5996	7.47583	-0.881848	5.70809	12.0442	-0.959436	7.28889	14.646	-0.916545	5.9222	8.96434	-0.525543	5.98802	14.01	-1.10297	10.6775	20.245	-0.863391	5.15449	8.51799	-0.629018
Chr10	26121662	26128240	CsTGY10G0000470	CsTGY10G0000470a	CsTGY10G0000470b	16.2675	27.8188	-0.73895	11.3525	24.0601	-1.02059	13.1165	26.7277	-0.973947	18.4313	38.1724	-1.01146	24.143	50.321	-1.02939	16.7917	42.259	-1.28179	19.2844	38.6698	-0.967671	19.9687	35.9455	-0.817162	18.3559	34.6776	-0.882248	24.4084	47.3599	-0.928507
Chr10	26412970	26419277	CsTGY10G0000482	CsTGY10G0000482a	CsTGY10G0000482b	13.6456	7.63651	0.761943	29.7676	12.4288	1.19608	81.5689	29.5873	1.43266	54.5464	23.3152	1.19184	9.01957	3.42457	1.17921	30.2278	11.463	1.32518	15.6691	5.849	1.28321	57.6205	21.7609	1.36485	29.4577	10.9453	1.35036	10.2812	4.67756	0.990572
Chr10	28382674	28418400	CsTGY10G0000520	CsTGY10G0000520a	CsTGY10G0000520b	0.168493	0	0.224649	6.53443	0	2.9135	6.51858	0	2.91046	8.7001	0	3.278	12.2231	0.060559	3.64017	5.70048	0	2.74426	0.439188	0	0.525255	0.986932	0	0.990542	4.58414	0.029909	2.43882	2.10075	0.052944	1.55819
Chr10	29359339	29361763	CsTGY10G0000532	CsTGY10G0000532a	CsTGY10G0000532b	26.9514	12.8734	1.0106	42.9501	18.7905	1.15106	38.5469	24.189	0.650775	37.2467	16.1158	1.16001	96.1357	59.9464	0.672461	37.3516	28.7704	0.365408	10.7032	8.04148	0.372276	29.2916	15.6133	0.866577	25.6851	16.1245	0.639971	13.0408	7.67814	0.694165
Chr10	29599479	29614762	CsTGY10G0000538	CsTGY10G0000538a	CsTGY10G0000538b	44.3144	32.7993	0.422976	76.2048	55.7751	0.443433	107.058	88.6719	0.269082	78.149	80.8856	-0.049039	40.422	17.1609	1.18956	65.9016	29.3154	1.14199	43.1548	16.714	1.31768	64.401	27.2155	1.21282	144.602	72.8463	0.979437	90.8441	36.8407	1.27925
Chr10	31860742	31865684	CsTGY10G0000565	CsTGY10G0000565a	CsTGY10G0000565b	9.55944	11.2727	-0.216922	9.6655	10.4376	-0.100828	6.52808	1.26183	1.73479	6.46991	4.5601	0.42598	16.3512	17.0801	-0.0593693	8.94217	8.21105	0.110195	15.6487	13.5773	0.191691	7.13244	8.07497	-0.158205	18.8138	17.9328	0.0656138	17.1893	16.0678	0.0918136
Chr10	32433497	32440739	CsTGY10G0000574	CsTGY10G0000574a	CsTGY10G0000574b	7.52647	5.12286	0.477743	12.3841	4.2312	1.35531	15.7874	5.31243	1.41111	11.3365	4.05559	1.28698	12.5735	4.24219	1.37255	16.5059	7.16411	1.10048	15.0367	2.84551	2.06013	8.79228	3.75326	1.04273	12.8474	3.35907	1.66753	10.6013	3.90455	1.2421
Chr10	32863950	32887463	CsTGY10G0000580	CsTGY10G0000580a	CsTGY10G0000580b	8.71037	4.21094	0.897983	15.0815	8.89455	0.700692	15.9963	8.0089	0.915802	12.3497	2.49803	1.93219	10.1955	6.43551	0.590422	10.4698	2.3409	1.77953	7.09613	3.71547	0.779831	10.7229	5.04215	0.956196	13.3196	8.28681	0.624734	4.88595	3.22696	0.477654
Chr10	33653373	33653783	CsTGY10G0000594	CsTGY10G0000594a	CsTGY10G0000594b	0	0	0	0	0	0	0.510501	0	0.595027	0.160986	0	0.215351	10.0201	0.34623	3.03314	2.85769	0	1.94774	1.61903	0	1.38903	0.779163	0	0.831199	0.348428	0	0.431278	1.66793	0.110277	1.2648
Chr10	37533009	37548175	CsTGY10G0000641	CsTGY10G0000641a	CsTGY10G0000641b	0	0.858898	-0.894448	6.46577	5.68773	0.158775	9.4857	0	3.39035	5.85949	0	2.7781	6.32769	0	2.87336	8.76971	0	3.28832	9.45522	0	3.38615	9.35599	8.19676	0.171267	5.39477	0	2.67689	3.53526	0	2.18118
Chr10	40678393	40690173	CsTGY10G0000682	CsTGY10G0000682a	CsTGY10G0000682b	0	6.30332	-2.86855	4.59004	9.09969	-0.85338	5.76435	15.1304	-1.25376	3.03214	14.6112	-1.95297	3.58969	11.3152	-1.42397	4.25003	13.8286	-1.49799	3.05345	10.6707	-1.52567	5.56642	14.2155	-1.21236	2.31679	9.88246	-1.71415	0.17413	7.82619	-2.9102
Chr10	41750175	41766089	CsTGY10G0000696	CsTGY10G0000696a	CsTGY10G0000696b	7.33286	7.17654	0.0273213	9.61586	0	3.40815	12.4611	0	3.75073	8.72446	0	3.28162	13.0651	10.831	0.249553	11.4355	11.2431	0.0224978	17.4746	16.466	0.0809969	21.5973	0	4.49808	15.6326	14.0115	0.147941	15.9068	15.4214	0.042022
Chr10	46058041	46068938	CsTGY10G0000722	CsTGY10G0000722a	CsTGY10G0000722b	19.2787	12.6183	0.574421	16.7464	0	4.14945	25.7987	0	4.74409	20.4038	0	4.4198	13	0	3.80736	11.9978	0	3.7002	9.6456	0	3.41218	17.5793	11.953	0.520415	16.3334	0	4.11548	11.9149	0	3.69097
Chr10	57502180	57551396	CsTGY10G0000831	CsTGY10G0000831a	CsTGY10G0000831b	1.56103	3.4718	-0.804134	2.04156	5.25485	-1.04016	5.29379	11.4019	-0.978557	3.64743	8.19363	-0.984202	3.8121	6.54901	-0.649621	3.14594	6.91609	-0.933089	3.2526	6.67122	-0.851112	3.71651	7.61184	-0.868602	2.82055	6.20967	-0.916154	3.51339	5.72893	-0.576165
Chr10	60224308	60231025	CsTGY10G0000849	CsTGY10G0000849a	CsTGY10G0000849b	32.1196	67.2178	-1.04246	36.3664	81.8534	-1.14882	34.4601	68.1321	-0.963159	32.2329	72.834	-1.15167	42.6904	81.7758	-0.921891	42.6295	98.1847	-1.18481	54.5111	109.462	-0.992697	39.0743	80.3426	-1.02133	39.7319	89.8694	-1.15763	45.1685	103.879	-1.18374
Chr10	61742895	61771790	CsTGY10G0000863	CsTGY10G0000863a	CsTGY10G0000863b	5.95422	9.20921	-0.55391	11.8962	17.4203	-0.514349	15.2798	34.8431	-1.13861	12.8569	28.0742	-1.06914	8.43179	13.2921	-0.599618	11.5494	21.5532	-0.845712	9.29171	14.3878	-0.580301	11.7871	23.4363	-0.93433	9.7752	17.1555	-0.752693	5.89502	8.53825	-0.468171
Chr10	62857065	62907880	CsTGY10G0000872	CsTGY10G0000872a	CsTGY10G0000872b	5.16261	2.00169	1.03776	7.36949	4.95772	0.49038	11.7689	8.34974	0.449634	7.7791	4.87137	0.580376	4.25297	2.36211	0.643765	6.69969	5.2348	0.304457	10.2608	7.785	0.358191	4.80359	3.72701	0.296018	6.09487	3.73611	0.583074	4.26717	2.62163	0.540387
Chr10	65462470	65488156	CsTGY10G0000909	CsTGY10G0000909a	CsTGY10G0000909b	18.0053	0	4.24833	12.2851	0	3.73174	5.7921	0	2.76386	4.36912	0	2.42469	0	0	0	5.71602	0	2.74761	0.90794	26.5469	-3.8518	7.89037	0	3.15224	7.75509	0	3.13012	1.81842	0	1.49489
Chr10	69704144	69740823	CsTGY10G0000953	CsTGY10G0000953a	CsTGY10G0000953b	1.96673	8.98395	-1.75074	5.09471	12.6754	-1.16596	6.97935	19.8379	-1.38486	3.2299	13.7165	-1.79874	4.8096	11.4551	-1.10023	3.37334	13.9835	-1.77656	8.59958	15.119	-0.747721	4.32398	9.68956	-1.00563	6.67644	11.7168	-0.728227	5.09996	12.9233	-1.19063
Chr10	70977086	70997857	CsTGY10G0000971	CsTGY10G0000971a	CsTGY10G0000971b	13.2277	22.4402	-0.720285	8.36488	15.8857	-0.850474	11.8654	27.5759	-1.15131	13.818	21.6418	-0.611638	20.4	37.3226	-0.840587	12.0994	24.4261	-0.956811	15.6379	29.4244	-0.870756	10.8679	20.0498	-0.826737	12.1904	20.0557	-0.674722	8.83174	19.0253	-1.0263
Chr10	77567077	77576262	CsTGY10G0001026	CsTGY10G0001026a	CsTGY10G0001026b	2.58923	4.05816	-0.494935	4.83882	7.40399	-0.525396	10.0378	15.1431	-0.54846	9.19029	13.1049	-0.469003	1.86283	11.1846	-2.08955	5.53109	10.5623	-0.824036	0	12.4124	-3.74549	7.44978	11.7726	-0.596064	6.2354	8.40815	-0.378838	6.06301	9.45285	-0.565541
Chr10	90138167	90140569	CsTGY10G0001138	CsTGY10G0001138a	CsTGY10G0001138b	0	5.25824	-2.64576	0	4.42511	-2.43965	0	10.4262	-3.51428	0	10.741	-3.55349	0	1.17894	-1.12362	0	3.28239	-2.09841	0	0.362241	-0.445982	0	4.97071	-2.5779	0	3.05654	-2.02025	0	0.574724	-0.655099
Chr10	96529607	96552026	CsTGY10G0001173	CsTGY10G0001173a	CsTGY10G0001173b	1.7908	5.23661	-1.16008	4.14729	8.97515	-0.954526	3.87065	10.9789	-1.29831	2.63407	7.4771	-1.22198	6.32729	17.1614	-1.30952	6.36977	14.5985	-1.08172	5.45846	13.1033	-1.12677	3.62878	10.5229	-1.31579	3.55025	9.02799	-1.14001	3.2757	8.78195	-1.19396
Chr10	96937818	96938811	CsTGY10G0001181	CsTGY10G0001181a	CsTGY10G0001181b	43.9315	139.787	-1.64772	75.8774	217.91	-1.5097	81.0599	228.473	-1.48358	76.582	215.003	-1.47726	25.0565	60.715	-1.24397	43.7239	122.652	-1.46717	23.1951	38.243	-0.697719	23.235	65.7933	-1.46261	43.5576	122.046	-1.46546	13.9371	30.6233	-1.08208
Chr10	97893850	97900999	CsTGY10G0001198	CsTGY10G0001198a	CsTGY10G0001198b	4.62737	10.351	-1.01229	5.81235	8.52566	-0.483666	6.24457	11.7372	-0.814077	4.98618	7.96894	-0.583301	4.6617	9.88569	-0.943126	6.61028	9.28031	-0.433862	7.50878	11.1148	-0.509752	7.1559	11.2326	-0.584813	6.82712	10.9558	-0.611155	5.51696	9.12682	-0.635909
Chr10	98038232	98047240	CsTGY10G0001199	CsTGY10G0001199a	CsTGY10G0001199b	0	7.70101	-3.12118	0	13.6481	-3.87264	18.2327	31.3821	-0.751632	8.08437	20.0809	-1.21448	26.2888	51.98	-0.957136	20.9844	41.802	-0.961199	23.0751	53.9459	-1.19047	61.4634	121.457	-0.971191	18.857	41.5836	-1.10066	47.1331	93.9663	-0.980386
Chr10	99010831	99031533	CsTGY10G0001209	CsTGY10G0001209a	CsTGY10G0001209b	16.5417	12.1045	0.420727	28.0384	9.59385	1.45473	24.0275	8.3706	1.4173	21.8127	4.41888	2.07377	7.90496	3.36248	1.02946	13.5587	4.41269	1.42746	10.8383	2.7057	1.67565	10.5199	2.9341	1.55003	10.9242	2.48392	1.77511	3.35297	0.382478	1.65474
Chr10	99581040	99593114	CsTGY10G0001217	CsTGY10G0001217a	CsTGY10G0001217b	23.5981	7.46726	1.53858	26.0053	9.03301	1.42849	8.01162	3.96628	0.859621	11.3111	3.10181	1.58563	8.43941	5.06151	0.63902	4.14948	2.2228	0.676113	1.20436	1.21814	-0.00899253	11.3797	4.93995	1.05946	9.58442	4.0466	1.06856	1.1976	0.519889	0.531962
Chr10	104098073	104099958	CsTGY10G0001255	CsTGY10G0001255a	CsTGY10G0001255b	24.429	33.9789	-0.460008	16.984	22.054	-0.358308	24.0339	43.0002	-0.813624	30.2979	41.6168	-0.445358	18.6322	39.6386	-1.04963	21.4705	36.9144	-0.754713	12.3309	19.4401	-0.616623	62.5484	118.92	-0.916147	21.0967	41.3172	-0.937411	5.84322	11.9507	-0.920279
Chr10	106075980	106078955	CsTGY10G0001272	CsTGY10G0001272a	CsTGY10G0001272b	35.924	2.13477	3.55813	20.1798	2.42353	2.62913	4.15279	2.34392	0.623812	6.51609	0	2.90998	24.3123	20.7242	0.220532	10.3524	1.94077	1.94873	2.53338	1.75961	0.356585	10.4193	0.99639	2.516	13.1519	2.76003	1.91218	2.80986	4.36466	-0.493749
Chr10	118021547	118037238	CsTGY10G0001402	CsTGY10G0001402a	CsTGY10G0001402b	4.50675	2.16474	0.799113	5.87105	2.38873	1.01979	11.0647	4.74271	1.07098	6.53518	3.61207	0.708228	27.2158	11.5408	1.16987	20.4738	7.21569	1.38612	19.7218	8.54154	1.11885	17.0371	5.57871	1.45509	21.2882	8.36745	1.25055	20.5561	9.56336	1.02903
Chr10	120509096	120520381	CsTGY10G0001436	CsTGY10G0001436a	CsTGY10G0001436b	0.330335	7.72106	-2.71271	1.02021	7.06844	-1.99778	0.274868	11.2153	-3.26027	0.226605	10.6957	-3.25324	0	0.950815	-0.964077	0.169148	5.57931	-2.49248	0	1.60732	-1.38257	0	5.72588	-2.74972	0.475384	2.71893	-1.3338	0	1.89097	-1.53155
Chr10	121903870	121921475	CsTGY10G0001462	CsTGY10G0001462a	CsTGY10G0001462b	7.79656	17.7944	-1.09529	13.2436	21.2258	-0.641923	12.4654	24.6271	-0.928417	13.8539	25.0013	-0.807741	3.88721	8.4621	-0.95315	2.99484	10.6313	-1.5418	1.40365	3.55161	-0.921149	10.6132	16.4912	-0.590859	8.83192	19.5755	-1.06539	2.7179	8.58837	-1.3668
Chr10	122352565	122361683	CsTGY10G0001468	CsTGY10G0001468a	CsTGY10G0001468b	20.7627	10.4301	0.929014	19.8577	10.0675	0.914245	27.1524	17.9787	0.568876	33.4857	20.1849	0.702963	29.197	16.6553	0.774303	30.3818	12.9358	1.17113	45.4922	21.0419	1.07674	19.3127	8.65671	1.07278	22.6644	11.844	0.881622	31.3309	19.6441	0.647184
Chr10	124756995	124762203	CsTGY10G0001493	CsTGY10G0001493a	CsTGY10G0001493b	35.6391	24.0034	0.551259	125.916	50.1949	1.30981	303.989	115.495	1.38849	388.944	165.25	1.22991	410.782	154.424	1.40567	141.001	53.7162	1.37587	224.637	70.9593	1.64875	172.524	83.4244	1.0394	193.699	62.9446	1.60635	525.146	129.587	2.01045
Chr10	124886173	124895783	CsTGY10G0001496	CsTGY10G0001496a	CsTGY10G0001496b	11.5147	4.62818	1.15288	12.2025	4.07179	1.38025	24.1643	9.89964	1.2071	22.5629	9.24245	1.20195	4.3195	1.8549	0.89785	10.2228	4.30095	1.08211	5.69477	3.36654	0.616543	12.5983	4.05021	1.42901	12.836	4.69334	1.28108	5.22057	2.03857	1.03365
Chr10	130227925	130237333	CsTGY10G0001577	CsTGY10G0001577a	CsTGY10G0001577b	12.2355	8.47863	0.481666	16.2608	9.16387	0.764053	19.5138	15.2832	0.333208	20.5924	12.3867	0.689725	18.5977	0	4.29261	19.1564	12.7517	0.551626	22.2964	9.20892	1.19027	19.3018	10.9558	0.763896	16.6096	11.0779	0.54399	21.9061	12.5774	0.754532
Chr10	130727099	130732082	CsTGY10G0001588	CsTGY10G0001588a	CsTGY10G0001588b	6.28366	11.5698	-0.787229	9.24998	16.2301	-0.749314	13.1344	22.9991	-0.763765	10.9795	17.7015	-0.642593	7.47313	13.2435	-0.749336	9.01655	16.1573	-0.776433	7.05336	16.1406	-1.08976	7.5647	13.9182	-0.800602	9.5113	13.5384	-0.467926	4.73015	10.8837	-1.05234
Chr10	131379253	131386959	CsTGY10G0001602	CsTGY10G0001602a	CsTGY10G0001602b	0	1.54061	-1.34517	1.32969	2.82839	-0.716602	5.36494	10.1257	-0.805676	2.09348	5.29485	-1.02494	1.47846	5.0371	-1.28441	3.02184	7.60934	-1.09805	6.10866	11.0983	-0.76716	2.24852	4.79935	-0.836109	2.76856	8.49423	-1.33304	1.52096	5.37397	-1.33822
Chr10	134552282	134562007	CsTGY10G0001667	CsTGY10G0001667a	CsTGY10G0001667b	17.7323	7.58375	1.12585	17.6169	8.14135	1.02614	36.066	18.2061	0.948533	49.6838	25.3307	0.944776	8.39462	2.93377	1.25592	10.8586	5.12544	0.953046	2.61598	1.07512	0.801195	9.52411	4.39872	0.963011	9.54679	4.07551	1.05518	3.71442	1.05713	1.19644
Chr10	136724963	136725608	CsTGY10G0001698	CsTGY10G0001698a	CsTGY10G0001698b	13.4403	10.9285	0.275687	2.96306	2.57185	0.149942	0.97797	1.76043	-0.480871	5.35533	0.559548	2.02684	15.4256	2.96197	2.05166	32.2916	6.37865	2.17373	155.548	20.015	2.89712	30.3092	9.58153	1.56504	28.639	6.77989	1.92968	20.6577	3.18233	2.3725
Chr10	137233031	137233462	CsTGY10G0001709	CsTGY10G0001709a	CsTGY10G0001709b	6.22275	0	2.85255	13.4849	0	3.85648	20.1708	0	4.404	23.8623	0	4.63589	2.64555	0	1.86614	6.35835	0	2.87938	0.509116	0	0.593704	6.54384	0	2.9153	4.73871	0	2.52073	0.985444	0	0.989462
Chr10	139137921	139144965	CsTGY10G0001737	CsTGY10G0001737a	CsTGY10G0001737b	14.5894	6.29035	1.09651	8.93295	4.34314	0.894533	5.3736	2.5433	0.847013	10.2861	3.5614	1.307	6.27897	5.29892	0.208628	6.48094	2.73082	1.00373	5.24637	2.37218	0.889336	9.09243	4.26617	0.938449	6.7323	3.55619	0.763069	8.14153	4.09157	0.844325
Chr10	141501055	141512923	CsTGY10G0001765	CsTGY10G0001765a	CsTGY10G0001765b	4.95949	2.31614	0.845682	4.55735	0.836851	1.59716	11.898	3.53449	1.50813	7.56717	2.07531	1.47809	2.73566	0.830133	1.02942	4.04615	1.35233	1.10109	1.45201	0.243921	0.979071	12.1072	4.6142	1.2232	10.2998	3.04544	1.48193	2.06433	0.703985	0.846659
Chr10	148079170	148079805	CsTGY10G0001821	CsTGY10G0001821a	CsTGY10G0001821b	5.76922	2.79978	0.833074	1.17118	0.823398	0.251852	1.96774	0.283005	1.20984	3.07298	0.570555	1.37481	8.57938	2.36837	1.50788	0.713834	0.40224	0.289494	0.332516	0.762201	-0.403226	17.2054	3.8533	1.90733	8.57935	2.39696	1.49568	6.55269	2.15493	1.25938
Chr10	149373516	149375251	CsTGY10G0001836	CsTGY10G0001836a	CsTGY10G0001836b	0.896553	0.212825	0.645008	5.65495	0	2.73443	10.9868	4.91952	1.01789	14.1085	6.50261	1.0099	6.53473	2.42208	1.13868	3.32237	1.45766	0.814541	0	0	0	1.7709	0	1.47036	9.63266	3.50242	1.23973	2.50951	1.20387	0.671231
Chr10	152376829	152378705	CsTGY10G0001877	CsTGY10G0001877a	CsTGY10G0001877b	14.136	9.61652	0.511678	12.1206	6.66534	0.775416	15.2446	6.63691	1.0889	8.05337	4.91449	0.614201	92.3223	52.5936	0.800162	48.807	26.5606	0.853741	33.8089	17.7459	0.892883	35.0361	20.8693	0.720538	40.8942	24.7751	0.700773	25.625	14.7813	0.75456
Chr10	152502239	152503681	CsTGY10G0001880	CsTGY10G0001880a	CsTGY10G0001880b	15.4477	7.47643	0.956361	6.75539	2.33364	1.2181	3.35647	1.47416	0.816225	3.24703	1.33375	0.863806	8.57322	3.27761	1.1622	3.37409	1.54984	0.778574	0.621288	0.051988	0.624022	3.43046	1.31032	0.939367	2.1895	0.703972	0.904427	0.217743	0	0.28421
Chr10	152766992	152770279	CsTGY10G0001889	CsTGY10G0001889a	CsTGY10G0001889b	5.16821	7.42381	-0.449622	9.16854	25.4037	-1.37663	15.1208	24.1293	-0.640445	11.7974	28.3067	-1.19538	6.54848	17.2996	-1.27756	11.5335	16.139	-0.451491	12.3541	19.8491	-0.642697	4.70404	11.5988	-1.14323	9.93472	22.8464	-1.12485	10.7767	26.034	-1.19884
Chr10	152803447	152808652	CsTGY10G0001892	CsTGY10G0001892a	CsTGY10G0001892b	2.27244	8.54809	-1.54484	2.85615	7.37862	-1.11955	7.28052	11.0444	-0.540571	3.99208	8.15253	-0.874531	10.7819	21.9239	-0.96028	10.6619	26.5325	-1.23934	29.2278	56.5057	-0.927828	8.04927	19.6305	-1.18891	11.3764	22.7431	-0.939914	18.3902	28.5234	-0.606531
Chr10	152809191	152825790	CsTGY10G0001893	CsTGY10G0001893a	CsTGY10G0001893b	37.3836	11.5423	1.61369	22.463	15.5365	0.504736	27.9074	25.6696	0.11624	19.2467	13.5232	0.479327	19.6115	14.1218	0.446821	32.6297	23.568	0.452954	25.3234	20.3053	0.305137	18.3453	11.3199	0.650985	26.9668	19.7257	0.432298	14.2295	10.6005	0.392682
Chr10	155519284	155522640	CsTGY10G0001936	CsTGY10G0001936a	CsTGY10G0001936b	0.913506	0.338277	0.515842	2.14827	1.06298	0.60983	5.04265	1.40645	1.32827	5.70303	1.81274	1.25284	1.72544	1.32855	0.227058	2.45945	0.633075	1.08295	1.23815	0.266609	0.821336	2.11422	1.30777	0.432368	2.27212	0.873152	0.804757	3.2032	1.24386	0.905507
Chr10	156165944	156175514	CsTGY10G0001954	CsTGY10G0001954a	CsTGY10G0001954b	7.33888	0.29951	2.68189	5.09638	0.361213	2.16306	5.71783	0.988748	1.75613	5.07309	0.112036	2.44923	10.08	1.75273	2.00902	8.56579	0.543439	2.63174	14.795	8.93722	0.668549	6.98169	0.242521	2.68342	10.5243	4.97857	0.946812	12.2673	7.50686	0.641182
Chr10	156399413	156407501	CsTGY10G0001962	CsTGY10G0001962a	CsTGY10G0001962b	5.16472	0	2.62404	8.63238	0	3.26789	17.8956	0	4.23998	10.3105	0	3.49958	19.6454	6.029	1.55443	12.8451	9.19219	0.441912	16.3913	0	4.1203	16.8599	0	4.15865	14.9253	0	3.99325	7.87997	0	3.15055
Chr10	158741650	158761185	CsTGY10G0002009	CsTGY10G0002009a	CsTGY10G0002009b	28.5887	8.87414	1.58332	39.5146	17.9212	1.09844	64.9548	26.5979	1.25692	53.1019	22.2729	1.21703	34.6422	13.5948	1.28813	29.4247	12.6071	1.16088	25.0774	12.2639	0.97529	38.6026	10.6552	1.76462	46.1428	18.0047	1.31068	35.3748	9.49185	1.79367
Chr10	158816216	158824560	CsTGY10G0002011	CsTGY10G0002011a	CsTGY10G0002011b	1.57704	7.01391	-1.63679	7.40069	8.44428	-0.168934	17.2038	18.6523	-0.110453	10.4381	10.3675	0.00892811	9.40643	9.01152	0.0558138	12.4338	11.7916	0.0706731	8.7752	9.28662	-0.0735712	7.45787	7.10215	0.0619898	8.78378	8.77908	0.000694251	2.30419	2.83663	-0.215542
Chr10	159241288	159244463	CsTGY10G0002029	CsTGY10G0002029a	CsTGY10G0002029b	8.89887	3.69671	1.07562	5.6631	4.1798	0.363296	8.10037	2.8138	1.25469	9.28066	1.65214	1.9547	8.70504	4.36879	0.854137	10.5997	4.21472	1.15343	17.7135	5.69613	1.48268	4.58946	1.48491	1.16952	10.0855	3.55648	1.28269	13.8619	5.80781	1.12635
Chr10	159468378	159476989	CsTGY10G0002036	CsTGY10G0002036a	CsTGY10G0002036b	22.8248	15.7045	0.512226	22.8154	13.8546	0.680982	16.16	12.3247	0.364945	15.7952	7.18314	1.03732	27.2519	11.2329	1.20759	23.6755	15.0237	0.622867	28.9263	16.8811	0.742972	11.0463	4.41837	1.15266	18.1903	9.19923	0.911917	16.9252	0	4.16391
Chr10	159607789	159608855	CsTGY10G0002041	CsTGY10G0002041a	CsTGY10G0002041b	17.57	8.32597	0.993647	11.6156	5.10027	1.04827	11.395	4.97641	1.0524	12.8902	6.61909	0.866382	13.3285	5.68823	1.09919	18.8672	10.4901	0.79	11.3566	5.14315	1.00823	4.60963	1.64604	1.08407	12.1657	6.58088	0.796351	7.28464	3.58869	0.852356
Chr10	161284763	161305246	CsTGY10G0002076	CsTGY10G0002076a	CsTGY10G0002076b	15.4348	5.19656	1.40722	15.3908	3.8876	1.74569	30.0528	12.5588	1.19549	16.1976	3.90983	1.80846	10.0921	4.13786	1.1103	11.7698	5.61731	0.948419	7.88079	3.26432	1.05837	8.33316	2.79858	1.29691	19.4757	9.2261	1.00166	5.49662	1.71603	1.25819
Chr10	165761828	165789952	CsTGY10G0002129	CsTGY10G0002129a	CsTGY10G0002129b	6.14831	2.69213	0.953148	7.18014	3.21228	0.957524	9.6886	3.0637	1.39521	8.80981	2.61727	1.43932	7.706	2.13508	1.47351	6.61264	3.78265	0.670586	7.57379	4.67108	0.596308	6.15766	2.1109	1.20216	5.67408	1.76512	1.27123	5.69148	1.28127	1.55249
Chr10	168336353	168336574	CsTGY10G0002166	CsTGY10G0002166a	CsTGY10G0002166b	37.1333	9.19376	1.90337	26.1227	6.56329	1.84242	27.4102	14.5784	0.86686	28.4175	6.42639	1.98594	30.2235	9.11511	1.62612	28.0378	8.40216	1.62687	14.856	6.68074	1.04571	19.2221	6.53795	1.42369	25.65	9.6529	1.32289	30.5291	13.6282	1.10793
Chr10	170472389	170493187	CsTGY10G0002186	CsTGY10G0002186a	CsTGY10G0002186b	7.07797	3.69174	0.78387	7.35618	4.98327	0.481909	8.34712	3.37933	1.09381	7.43057	3.49036	0.908801	4.00774	0.708457	1.55147	3.77118	2.8592	0.306047	2.57738	1.52558	0.502285	4.25127	2.68062	0.512717	5.45456	2.66007	0.818448	1.52568	1.08305	0.277978
Chr10	170680534	170690445	CsTGY10G0002190	CsTGY10G0002190a	CsTGY10G0002190b	6.82539	3.76407	0.71597	4.38819	1.75502	0.967739	4.93073	1.71434	1.12761	5.12087	3.25438	0.524789	3.21422	1.63626	0.67677	8.45188	1.63952	1.84032	4.49811	2.26667	0.751114	3.53518	2.02003	0.586599	3.54879	2.02564	0.58824	4.84728	2.77279	0.632134
Chr10	170983212	171036172	CsTGY10G0002196	CsTGY10G0002196a	CsTGY10G0002196b	19.6103	9.43853	0.981443	65.5798	35.6254	0.862241	77.5662	41.5138	0.885978	44.9437	26.1425	0.759314	18.4922	8.12981	1.09424	33.9886	13.8489	1.23652	11.127	6.12156	0.767955	21.0394	11.2311	0.849528	26.6004	11.7822	1.11055	4.91898	1.98948	0.985457
Chr10	176342389	176342995	CsTGY10G0002264	CsTGY10G0002264a	CsTGY10G0002264b	3.99197	3.69068	0.0898137	20.9339	7.63435	1.345	23.2981	8.63435	1.33459	5.91425	4.60132	0.303806	80.8359	21.5706	1.85829	44.5006	10.6282	1.96826	33.0957	10.2341	1.60171	36.3098	16.7055	1.07536	31.0418	12.4682	1.2504	96.738	33.1789	1.51582
Chr10	177046904	177061416	CsTGY10G0002284	CsTGY10G0002284a	CsTGY10G0002284b	6.16453	3.11546	0.79982	27.5126	6.80846	1.86849	58.0329	27.9605	1.02743	65.1764	28.8944	1.14644	84.9296	41.4151	1.01858	66.4654	30.4755	1.09992	56.2422	12.1084	2.12659	111.504	53.7385	1.03934	55.6884	12.139	2.1092	91.8732	1.74363	5.08111
Chr10	178130783	178133803	CsTGY10G0002310	CsTGY10G0002310a	CsTGY10G0002310b	1.58264	0.430631	0.852196	3.07044	1.07094	0.974899	9.70126	3.30167	1.31481	5.50581	1.67506	1.28216	6.22994	1.87796	1.32893	6.43574	2.09469	1.26468	5.93125	2.399	1.02801	5.66836	1.63324	1.34049	4.81935	1.68674	1.115	4.35567	1.28875	1.22651
Chr10	182868910	182875431	CsTGY10G0002393	CsTGY10G0002393a	CsTGY10G0002393b	6.67711	2.07028	1.3222	8.65619	3.46592	1.1125	19.6333	5.34667	1.70091	13.427	5.4413	1.16335	4.3515	1.45722	1.12291	4.93356	1.84652	1.0597	2.82913	1.93687	0.382736	10.5618	3.26858	1.43753	6.80981	2.8677	1.01381	2.04325	0.704953	0.835879
Chr10	184086710	184090882	CsTGY10G0002415	CsTGY10G0002415a	CsTGY10G0002415b	10.9859	0	3.58327	14.8445	0.247115	3.66732	15.1418	0	4.01273	15.1203	0	4.01081	19.6241	12.51	0.610305	18.9045	15.5443	0.266758	34.1154	25.2139	0.42177	22.5521	0	4.55779	21.0171	0	4.46055	15.8113	11.2564	0.455902
Chr10	185641262	185643679	CsTGY10G0002444	CsTGY10G0002444a	CsTGY10G0002444b	0	13.0322	-3.81067	5.67997	11.5879	-0.91413	15.2437	26.1912	-0.743259	8.64933	19.5703	-1.09206	0	30.9638	-4.99836	12.0809	26.8634	-1.09091	0	52.4323	-5.73964	0	26.146	-4.76267	0	36.545	-5.23055	0	62.2317	-5.98258
Chr10	187256703	187261161	CsTGY10G0002482	CsTGY10G0002482a	CsTGY10G0002482b	8.72328	1.02267	2.26518	8.56492	2.65765	1.38684	7.65773	0	3.11399	8.47116	2.11685	1.60345	1.77145	0.378981	1.00704	2.80031	1.43175	0.644123	0.615372	0	0.691866	2.1373	0	1.64953	2.67279	0.503189	1.28885	0.315219	0	0.395303
Chr10	187260952	187283246	CsTGY10G0002483	CsTGY10G0002483a	CsTGY10G0002483b	653.047	356.22	0.872581	376.066	201.659	0.895765	273.157	138.374	0.976043	375.263	195.237	0.939141	307.926	153.44	1.00022	328.568	156.297	1.06709	238.856	117.974	1.01153	341.227	169.59	1.00442	421.776	206.561	1.02636	378.813	200.562	0.914064
Chr10	187462072	187464993	CsTGY10G0002491	CsTGY10G0002491a	CsTGY10G0002491b	2.36091	2.43502	-0.0314679	7.57733	3.32372	0.988256	17.9078	9.78795	0.809565	12.6108	7.69106	0.647146	10.9198	6.15714	0.735901	18.8049	7.65329	1.19454	21.4617	11.678	0.825145	21.7739	13.144	0.687188	11.9031	7.91723	0.533051	8.08574	5.26109	0.53719
Chr10	187643661	187654128	CsTGY10G0002498	CsTGY10G0002498a	CsTGY10G0002498b	0	0	0	0	0	0	45.7848	0	5.54797	34.1898	31.7912	0.101848	42.2707	0	5.43532	46.0817	0	5.55709	60.0809	0	5.93265	28.2272	0	4.86924	32.6029	0	5.07051	0	26.0024	-4.75502
Chr10	188492331	188516390	CsTGY10G0002518	CsTGY10G0002518a	CsTGY10G0002518b	6.92982	0	2.98729	6.38234	0	2.88408	0	0	0	0	0	0	0	0	0	0	0	0	0	0	0	0.992189	0	0.994355	0	0	0	0	0.102733	-0.141084
Chr11	4336766	4350330	CsTGY11G0000053	CsTGY11G0000053a	CsTGY11G0000053b	31.4057	16.5037	0.888583	24.259	11.7642	0.984701	19.5839	9.31895	0.996218	24.4004	8.81741	1.37143	25.2463	9.24566	1.3571	20.9256	8.80583	1.1609	20.5236	5.93331	1.63431	22.8686	8.54974	1.32158	19.6498	9.41901	0.986913	16.5838	7.1595	1.10769
Chr11	9217615	9222891	CsTGY11G0000074	CsTGY11G0000074a	CsTGY11G0000074b	92.2461	34.6074	1.38887	104.75	29.3827	1.79934	78.3106	23.9933	1.66597	94.8926	26.1669	1.81957	26.1065	14.3287	0.822403	41.1485	13.5646	1.53302	18.2075	5.17925	1.63617	59.6243	18.5612	1.6319	56.2111	18.6691	1.54036	19.0637	7.92217	1.16912
Chr11	9807032	9813006	CsTGY11G0000082	CsTGY11G0000082a	CsTGY11G0000082b	0.658002	0	0.729446	0.332699	0.215667	0.132603	0.168076	0	0.224134	0.151601	0	0.203641	7.14612	0	3.02611	0.885549	0	0.914985	0.348065	0.294969	0.0579725	2.07511	1.04835	0.586176	1.45942	0	1.29832	1.07065	0.394575	0.570261
Chr11	9909828	9911800	CsTGY11G0000084	CsTGY11G0000084a	CsTGY11G0000084b	7.93952	2.15171	1.50406	12.497	4.02977	1.42407	19.8924	7.40509	1.31364	17.2339	5.09424	1.58111	4.77144	1.65723	1.11901	7.92169	3.83353	0.884242	4.8626	1.49515	1.23242	4.557	2.66048	0.602273	9.12239	1.24789	2.17091	2.68293	1.23698	0.719299
Chr11	9957121	9969846	CsTGY11G0000085	CsTGY11G0000085a	CsTGY11G0000085b	3.63602	0.32327	1.80878	6.75711	0.394063	2.47622	6.92356	0.38072	2.52073	14.7432	0.798299	3.13002	1.70596	0.161503	1.22015	1.67412	0.110645	1.26767	0.952335	0.055969	0.886633	4.10762	0.202258	2.0869	3.55001	0.17208	1.9568	0	0.012021	-0.0172392
Chr11	12201669	12202520	CsTGY11G0000152	CsTGY11G0000152a	CsTGY11G0000152b	88.2476	25.877	1.73144	132.957	45.5625	1.52453	265.19	146.869	0.848137	128.539	36.2517	1.79801	731.734	403.296	0.857877	486.945	249.283	0.96316	359.138	255.011	0.492342	885.8	514.534	0.78254	680.62	300.298	1.17778	1807.94	1370.99	0.39887
Chr11	13560079	13560752	CsTGY11G0000188	CsTGY11G0000188a	CsTGY11G0000188b	8.51029	4.52372	0.783851	9.34324	6.03108	0.55687	49.2825	20.3952	1.23277	29.1921	19.1541	0.583096	73.9152	28.5267	1.34324	72.6186	29.5802	1.26747	356.977	141.315	1.33077	59.7943	34.5655	0.773458	125.631	69.0989	0.853164	348.165	138.397	1.3247
Chr11	13978080	13991720	CsTGY11G0000208	CsTGY11G0000208a	CsTGY11G0000208b	0	12.5983	-3.76535	0	12.3158	-3.73507	0	11.1028	-3.59726	0	0	0	0	0	0	0	3.90964	-2.29562	0	0	0	0	5.34062	-2.66462	0	0	0	0	1.55919	-1.35569
Chr11	14869140	14874119	CsTGY11G0000232	CsTGY11G0000232a	CsTGY11G0000232b	1.71276	3.11993	-0.60286	2.71591	4.18755	-0.481338	3.67251	5.52105	-0.480906	2.28311	2.66546	-0.158932	2.71698	4.57916	-0.585917	2.9965	6.74833	-0.955147	5.03495	13.0849	-1.22273	2.44322	4.23331	-0.603967	2.09886	3.19154	-0.435744	2.45558	4.33412	-0.626322
Chr11	15634019	15634690	CsTGY11G0000234	CsTGY11G0000234a	CsTGY11G0000234b	5.93406	0.087409	2.67281	6.99003	0.038408	2.94383	14.1759	0.291438	3.55473	9.94802	0.263309	3.11539	10.3639	2.68251	1.6257	12.4348	3.4054	1.60863	0.549858	0.150572	0.429785	4.0618	1.13368	1.24631	1.49006	0	1.31618	7.25286	2.51679	1.23063
Chr11	15634298	15634642	CsTGY11G0000235	CsTGY11G0000235a	CsTGY11G0000235b	4.93468	0	2.56917	9.08101	0	3.33357	18.0623	0	4.25265	11.216	0	3.6107	13.1075	0	3.81839	14.6036	0	3.9638	0.858534	0	0.894165	3.77086	0	2.25425	1.97855	0	1.57461	7.51976	0	3.09081
Chr11	18066380	18091403	CsTGY11G0000277	CsTGY11G0000277a	CsTGY11G0000277b	4.40494	10.3056	-1.06469	5.53153	11.1041	-0.89	7.09104	14.897	-0.974361	4.36077	13.9034	-1.47513	4.36242	10.3543	-1.08228	3.88576	9.3209	-1.07891	2.33016	6.04801	-1.08162	5.10324	10.9351	-0.967567	2.96921	9.40027	-1.3897	1.34954	3.65322	-0.98585
Chr11	30502768	30522174	CsTGY11G0000397	CsTGY11G0000397a	CsTGY11G0000397b	5.03742	3.60871	0.389569	5.75062	0	2.75502	12.7996	9.10535	0.449506	10.2545	0	3.49242	8.89425	0	3.30659	9.27242	0	3.3607	9.80731	7.84593	0.288922	6.41429	4.44198	0.446177	7.11733	0	3.02101	6.04331	0	2.81625
Chr11	39753269	39758808	CsTGY11G0000462	CsTGY11G0000462a	CsTGY11G0000462b	1.39543	6.10623	-1.5688	3.39276	8.93105	-1.17682	3.94879	9.59392	-1.09809	1.82204	6.11693	-1.33452	1.60261	4.25068	-1.01255	1.85436	4.56591	-0.963453	1.43673	3.02923	-0.725556	2.49242	7.11607	-1.21656	2.01403	6.08874	-1.23383	0.416432	0.920042	-0.438877
Chr11	45438743	45442866	CsTGY11G0000529	CsTGY11G0000529a	CsTGY11G0000529b	67.0521	25.1744	1.37848	47.991	0	5.61444	62.9372	31.6454	0.969777	65.4622	35.0108	0.884102	16.3477	10.6755	0.571256	31.7277	0	5.03244	37.9582	14.2435	1.35373	34.0354	9.16202	1.78563	39.24	20.081	0.932688	15.9631	13.9975	0.177683
Chr11	46119877	46136049	CsTGY11G0000536	CsTGY11G0000536a	CsTGY11G0000536b	39.6371	31.3242	0.330183	51.8172	38.0306	0.436403	0	16.8029	-4.15404	25.4282	19.9567	0.334667	50.5534	36.0338	0.477223	33.3369	25.1581	0.3925	24.0517	20.5597	0.216576	27.8877	23.267	0.251459	33.7363	25.0604	0.414585	0	14.7372	-3.9761
Chr11	50937276	50941544	CsTGY11G0000611	CsTGY11G0000611a	CsTGY11G0000611b	3.70488	2.23226	0.541617	6.11156	2.67823	0.951152	11.7242	5.80217	0.903507	6.68945	3.88049	0.655854	11.3207	5.61086	0.898172	12.1474	7.01525	0.713956	18.2393	7.87129	1.11684	6.46487	5.31194	0.242035	9.97794	5.14022	0.838245	12.9103	7.88564	0.646603
Chr11	51852321	51865927	CsTGY11G0000630	CsTGY11G0000630a	CsTGY11G0000630b	1.80754	3.817	-0.778826	2.54341	6.07036	-0.996646	3.45792	9.47782	-1.2329	3.18191	6.26626	-0.797052	3.36606	5.93072	-0.666673	2.32099	5.98482	-1.07261	2.73891	5.3828	-0.77157	2.99927	5.7467	-0.754444	2.3383	4.85642	-0.810904	1.15747	2.06933	-0.50858
Chr11	52772513	52781912	CsTGY11G0000646	CsTGY11G0000646a	CsTGY11G0000646b	27.7457	26.6174	0.0577644	34.5548	27.9046	0.298743	20.4936	16.7193	0.278583	20.7971	14.8196	0.462429	11.9087	8.41567	0.455208	9.13678	4.32275	0.929357	9.52235	3.71761	1.15733	24.7812	14.6634	0.718916	39.7063	21.6322	0.846874	21.0168	15.8635	0.384701
Chr11	53974939	53983571	CsTGY11G0000663	CsTGY11G0000663a	CsTGY11G0000663b	0	5.40687	-2.67962	1.02908	7.04062	-1.98648	0	6.88745	-2.97956	2.12968	7.64742	-1.46625	0	0.994309	-0.995889	0	1.16752	-1.11605	0	1.03544	-1.02534	0	0.448904	-0.534962	0	1.45937	-1.29829	0	0.324544	-0.405496
Chr11	60389497	60394856	CsTGY11G0000748	CsTGY11G0000748a	CsTGY11G0000748b	0.762526	0.395412	0.336953	1.55069	0.890901	0.431814	3.76509	1.92598	0.703586	2.01967	1.20858	0.451273	4.00877	1.77108	0.854009	5.22845	2.21971	0.951944	14.9164	6.21475	1.14149	3.38374	1.66708	0.716904	13.1516	5.14224	1.20413	27.5277	13.2964	0.99671
Chr11	62709830	62718075	CsTGY11G0000793	CsTGY11G0000793a	CsTGY11G0000793b	5.4281	1.60178	1.30489	8.17274	5.07584	0.594268	13.2644	9.16258	0.489154	15.8547	9.84304	0.636381	0.660935	0.499084	0.147914	2.33024	0.593863	1.0631	0.444518	0.078705	0.421288	3.11098	1.16896	0.922478	2.31369	1.67198	0.310527	0.30082	0.081643	0.266197
Chr11	62720547	62732020	CsTGY11G0000794	CsTGY11G0000794a	CsTGY11G0000794b	15.6135	11.4839	0.412291	24.7138	12.5243	0.926989	22.2073	10.3974	1.02588	21.3373	11.0179	0.894278	29.0098	10.4866	1.38549	27.8705	10.8829	1.28071	39.6318	14.2535	1.41347	24.9824	10.2769	1.20416	42.8815	12.2289	1.72992	33.9206	12.8409	1.33514
Chr11	63510538	63520001	CsTGY11G0000816	CsTGY11G0000816a	CsTGY11G0000816b	7.30631	4.30131	0.647858	8.7856	4.10889	0.937651	6.44082	4.20823	0.514669	4.40589	2.10167	0.80149	11.3838	3.36911	1.50304	8.04252	3.20916	1.10319	7.41091	2.73318	1.17186	17.8812	6.81861	1.27197	10.0143	2.48294	1.661	9.97875	3.02612	1.44725
Chr11	64168858	64189279	CsTGY11G0000826	CsTGY11G0000826a	CsTGY11G0000826b	0.897843	1.44533	-0.365667	1.80803	2.36752	-0.262126	2.80086	4.78796	-0.606727	2.20003	2.73936	-0.224705	4.05308	6.7484	-0.616735	2.26453	5.98952	-1.09832	3.31086	5.66543	-0.628723	2.90629	4.14804	-0.398222	3.43555	4.70612	-0.363396	2.31621	4.68296	-0.777109
Chr11	64223817	64230504	CsTGY11G0000827	CsTGY11G0000827a	CsTGY11G0000827b	4.97713	1.66755	1.16393	5.55896	2.04494	1.10705	10.4215	3.87945	1.22696	9.26933	4.31958	0.948957	7.81189	1.68355	1.71531	6.99959	2.68535	1.11813	5.09305	2.22123	0.919554	6.50163	2.05988	1.29373	6.88894	2.44646	1.19472	7.74475	2.26209	1.42262
Chr11	64362031	64373722	CsTGY11G0000832	CsTGY11G0000832a	CsTGY11G0000832b	116.88	266.706	-1.18333	104.064	227.14	-1.11865	112.831	253.958	-1.16336	112.92	269.129	-1.24562	88.9253	177.434	-0.988589	87.3249	187.356	-1.09257	45.9874	89.6256	-0.947647	84.8512	202.661	-1.24626	92.3242	208.656	-1.1677	87.9369	192.728	-1.12318
Chr11	64742375	64742623	CsTGY11G0000836	CsTGY11G0000836a	CsTGY11G0000836b	5.66123	16.5329	-1.3962	7.90021	15.6117	-0.900285	15.7635	22.5842	-0.492496	4.15785	5.8701	-0.413562	6.00507	18.3018	-1.46226	4.30157	6.29036	-0.45957	1.56222	6.42433	-1.53487	9.7096	21.6064	-1.07783	7.4073	12.3621	-0.668428	0.816626	2.6168	-0.993454
Chr11	65238209	65240922	CsTGY11G0000846	CsTGY11G0000846a	CsTGY11G0000846b	4.84108	4.00185	0.223774	3.85451	2.68946	0.395916	10.5307	4.22615	1.14166	9.96418	5.87244	0.673902	1.87844	1.30628	0.319716	4.85239	2.15809	0.889976	1.63543	1.06395	0.35263	4.61728	2.3584	0.742096	3.43665	2.26894	0.44065	1.90639	1.55867	0.183837
Chr11	67027219	67029951	CsTGY11G0000884	CsTGY11G0000884a	CsTGY11G0000884b	19.8277	7.90705	1.22548	13.2267	5.83514	1.05756	7.42474	2.9708	1.0852	7.66065	4.83186	0.570518	48.8467	17.3086	1.44498	112.857	53.8935	1.05251	27.872	19.5677	0.489294	9.28531	5.73094	0.611706	31.2238	16.6276	0.870286	14.6509	10.5645	0.436534
Chr11	70552954	70554422	CsTGY11G0000958	CsTGY11G0000958a	CsTGY11G0000958b	0	1.88837	-1.53026	0	3.06493	-2.02323	0	7.24253	-3.04309	0	5.70049	-2.74427	0	1.11801	-1.08271	0	0.975526	-0.982237	0	0	0	0	3.76598	-2.25277	0	1.7261	-1.44684	0	0.470885	-0.556684
Chr11	73229639	73239134	CsTGY11G0001019	CsTGY11G0001019a	CsTGY11G0001019b	53.573	30.8728	0.77586	97.0188	45.6206	1.07209	124.694	50.1878	1.29604	93.0206	40.6894	1.1733	29.1498	13.9726	1.00982	56.7316	25.559	1.12016	54.9613	25.4111	1.08329	19.0204	3.41486	2.18103	49.2428	23.3209	1.04672	53.8242	26.8767	0.975754
Chr11	74877626	74884572	CsTGY11G0001068	CsTGY11G0001068a	CsTGY11G0001068b	40.0519	84.2132	-1.05363	59.4393	116.874	-0.963687	39.4593	87.498	-1.12917	43.905	86.2931	-0.958993	54.4039	111.034	-1.01587	62.5637	143.732	-1.18711	58.362	134.86	-1.1945	64.9605	117.049	-0.839706	60.5685	125.524	-1.03915	44.0756	83.8778	-0.913042
Chr11	75372378	75392097	CsTGY11G0001083	CsTGY11G0001083a	CsTGY11G0001083b	15.6451	0	4.05703	13.7092	16.1597	-0.222309	24.3077	30.3205	-0.307528	19.0382	22.945	-0.256968	15.5495	16.9819	-0.119759	14.6501	19.763	-0.407843	16.3652	20.1168	-0.282195	9.02309	0	3.32526	11.2683	12.9262	-0.18286	14.1052	18.4027	-0.361218
Chr11	75426554	75426979	CsTGY11G0001085	CsTGY11G0001085a	CsTGY11G0001085b	4.47449	10.8182	-1.11021	3.60631	7.8303	-0.93885	2.40604	6.48716	-1.13633	1.34596	3.48356	-0.93447	0.226514	0.184214	0.0506339	0.365116	1.51022	-0.878789	0	0	0	1.77486	3.69463	-0.758599	1.34223	2.38936	-0.533127	0	0	0
Chr11	78609780	78621055	CsTGY11G0001163	CsTGY11G0001163a	CsTGY11G0001163b	6.07901	21.172	-1.64712	17.9925	26.0105	-0.508087	20.2128	42.3126	-1.02985	23.0643	37.2223	-0.667522	13.7622	24.1639	-0.769453	15.5864	34.4116	-1.09422	18.6208	51.546	-1.4212	11.7955	18.1903	-0.584742	11.5321	20.8922	-0.80479	13.8652	22.2855	-0.647497
Chr11	78705603	78708365	CsTGY11G0001167	CsTGY11G0001167a	CsTGY11G0001167b	28.3508	13.2354	1.04392	23.0779	10.2534	1.09734	19.9179	9.99368	0.928062	21.467	8.84811	1.18989	14.1523	7.41474	0.848543	13.0904	6.05033	0.998945	4.69097	2.9496	0.526968	21.1516	8.63248	1.20143	19.4666	6.03966	1.53969	8.77903	2.52304	1.47287
Chr11	81614277	81616157	CsTGY11G0001237	CsTGY11G0001237a	CsTGY11G0001237b	1.64393	2.31467	-0.326181	2.47861	2.50681	-0.0116454	11.9087	18.8276	-0.619175	4.16154	9.37247	-1.00689	9.95085	24.8435	-1.23876	16.6221	28.8732	-0.761467	27.9827	66.2184	-1.21366	28.1462	78.0424	-1.43932	5.2421	13.5393	-1.21986	54.2459	71.8979	-0.400011
Chr11	84307293	84321626	CsTGY11G0001280	CsTGY11G0001280a	CsTGY11G0001280b	5.12672	5.84612	-0.160171	2.96655	7.18023	-1.04426	4.0245	4.77797	-0.201583	4.31103	6.58585	-0.514321	3.92848	6.52636	-0.610811	5.06468	7.39479	-0.469061	7.09222	7.62611	-0.0921758	4.6605	6.26223	-0.359482	3.1032	5.51075	-0.666072	1.71376	3.60222	-0.762035
Chr11	84605919	84608530	CsTGY11G0001284	CsTGY11G0001284a	CsTGY11G0001284b	47.1093	82.3129	-0.792223	59.4026	109.709	-0.874093	72.3982	113.218	-0.637972	53.7455	89.0019	-0.717216	7.56831	17.2214	-1.08855	25.4607	50.9403	-0.973004	4.21967	8.7013	-0.89422	72.9936	115.907	-0.659884	31.2216	53.769	-0.765329	4.54853	6.11021	-0.357788
Chr11	87246256	87249278	CsTGY11G0001327	CsTGY11G0001327a	CsTGY11G0001327b	3.03663	3.09479	-0.0206395	3.46437	3.71649	-0.079257	3.53148	2.68469	0.298441	2.46693	3.39334	-0.34166	2.39384	2.49701	-0.0432021	3.73124	2.77386	0.326176	8.08768	2.76741	1.27034	5.01072	2.51465	0.774159	3.4644	2.75629	0.249158	3.56369	2.84797	0.246105
Chr11	88944022	88944789	CsTGY11G0001343	CsTGY11G0001343a	CsTGY11G0001343b	54.9	97.0955	-0.811339	43.3977	82.0743	-0.903917	45.493	89.7888	-0.965499	52.5005	101.016	-0.931165	52.335	104.672	-0.986441	51.2	113.789	-1.13686	60.8148	129.452	-1.0775	33.5913	68.2056	-1.00048	51.3568	98.9082	-0.932228	70.2927	133.409	-0.9148
Chr11	89021806	89033510	CsTGY11G0001347	CsTGY11G0001347a	CsTGY11G0001347b	0.679982	1.65074	-0.657952	1.8027	4.08319	-0.858918	2.78044	8.00305	-1.25186	1.95611	3.21805	-0.512874	5.92751	9.45862	-0.594283	4.36891	8.52908	-0.827706	19.6555	40.1059	-0.992821	1.00341	1.27446	-0.183063	4.43148	7.72609	-0.683991	10.9978	23.1807	-1.01108
[truncated: 460 more rows]

## Sheet: Drought-responsive ASE genes
Chr	Start	End	gene_id	HA	HB	24h_Control_HA	24h_Control_HB	FC	48h_Control_HA	48h_Control_HB	FC	72h_Control_HA	72h_Control_HB	FC	0h_Control_HA	0h_Control_HB	FC	24h_PEG_HA	24h_PEG_HB	FC	48h_PEG_HA	48h_PEG_HB	FC	72h_PEG_HA	72h_PEG_HB	FC	24h_NaCl_HA	24h_NaCl_HB	FC	48h_NaCl_HA	48h_NaCl_HB	FC	72h_NaCl_HA	72h_NaCl_HB	FC
[truncated: 1,655 more rows]
